# Supplementary material for: Rapid growth in a large Cambrian apex predator
Source: Natl Sci Rev. 2023 Nov 3;11(3):nwad284. doi: 10.1093/nsr/nwad284 (PMC10833464; doi:10.1093/nsr/nwad284)
Supplement: nwad284_Supplemental_Files [file nwad284_supplemental_files.zip]

Archive with 9 entries (9 files):
- Dataset S1_Metrical data of frontal appendages of Amplectobelua symbrachiata..xlsx
- Dataset S2_Data_by_locality.csv
- Dataset S3_ClCh_Amplectobelua.csv
- Dataset S4_comparative_growth_data.xlsx
- Dataset S5_ComparativeGrowthData.csv
- Dataset S6_MixtureModel_Amplectobelua_ontogeny.R
- Dataset S7_PlottingGrowthData.R
- Dataset S8_SimulateDistributions.r
- Supplementary text_for_NSR_MS-2023-473_R3_2023-11-01.pdf
