# Supplementary material for: Rapid growth in a large Cambrian apex predator
Source: Natl Sci Rev. 2023 Nov 3;11(3):nwad284. doi: 10.1093/nsr/nwad284 (PMC10833464; doi:10.1093/nsr/nwad284)
Supplement: nwad284_Supplemental_Files [file nwad284_supplemental_files.zip › Dataset S1_Metrical data of frontal appendages of Amplectobelua symbrachiata..xlsx]

## Sheet: Dataset S1
Data S1. Metrical data of frontal appendages of Amplectobelua symbrachiata.
	fossil locality	specimen No.		Cp1	Cp2	Cp3	Cp4	Cp5	Cp6	Cp7	Cp8	Cp9	Cp10	Cp11	Cp12	CL	CH	BL	En1L	TL
	Chengjiang (6)	CJ-1864	H	﹟	﹟	﹟	﹟	0.612	0.61	0.562	0.514	0.54	0.531	0.455	0.281	﹟	﹟	﹟	﹟	﹟
			L					0.22	0.215	0.216	0.189	0.151	0.151	0.17	0.202
		CJ-1892	H	○	○	○	○	○	○	○	○	○	○	○	○	2.123	0.48	﹟	﹟	﹟
			L
		CJ-1894	H	﹟	﹟	﹟	﹟	﹟	1.897	1.947	2.079	2.012	2.001	1.445	1.203	﹟	﹟	﹟	﹟	﹟
			L						0.653	0.685	0.601	0.575	0.544	0.516	0.468
		CJ-1896	H	﹟	﹟	﹟	﹟	1.644	1.634	1.599	1.561	1.594	﹟	﹟	﹟	﹟	﹟	﹟	﹟	﹟
			L					0.721	0.547	0.638	0.564	0.531
		CJ-1900	H	﹟	﹟	﹟	﹟	0.463	0.45	0.434	0.394	0.339	0.29	0.235	0.108	﹟	﹟	﹟	﹟	﹟
			L					0.193	0.149	0.186	0.13	0.128	0.076	0.088	0.074
		CJ-1898	H	○	1.972	1.974	1.922	1.783	1.808	1.749	1.694	1.692	1.641	1.374	0.82	7.779	1.808	﹟	﹟	﹟
			L		0.719	0.681	0.576	0.685	0.469	0.59	0.457	0.51	0.347	0.243	0.543
	Dahaiyan (3)	DHY-2361	H	﹟	﹟	﹟	﹟	1.427	1.334	1.248	1.222	1.153	1.107	0.797	0.72	﹟	﹟	﹟	﹟	﹟
			L					0.41	0.379	0.465	0.384	0.362	0.31	0.297	0.456
		DHY-2363	H	﹟	﹟	﹟	﹟	﹟	1.274	1.28	1.336	1.286	1.357	0.842	0.679	﹟	﹟	﹟	﹟	﹟
			L						0.363	0.393	0.378	0.363	0.293	0.286	0.364
		DHY-2366	H	○	1.576	1.62	1.65	1.577	1.566	1.481	1.455	1.448	1.378	0.966	0.668	3.138	1.566	﹟	﹟	﹟
			L		0.482	0.553	0.544	0.505	0.387	0.416	0.385	0.383	0.377	0.323	0.502
	Ercaicun (17)	EC-1632	H	○	○	○	○	○	○	○	○	○	○	○	○	1.139	0.266	﹟	﹟	﹟
			L
		EC-2280	H	﹟	0.397	0.392	0.372	0.37	0.347	0.336	0.332	0.321	0.261	0.201	0.151	﹟	﹟	﹟	﹟	﹟
			L		0.139	0.137	0.112	0.151	0.113	0.106	0.09	0.106	0.079	0.066	0.077
		EC-2281	H	﹟	﹟	﹟	﹟	1.35	1.468	1.459	1.421	1.398	1.311	0.911	0.857	﹟	﹟	﹟	﹟	﹟
			L					0.586	0.584	0.564	0.464	0.523	0.308	0.312	0.47
		EC-2283	H	﹟	1.571	1.517	1.492	1.425	1.328	1.328	1.275	1.262	1.236	0.807	0.722	﹟	﹟	﹟	﹟	﹟
			L		0.501	0.539	0.474	0.524	0.349	0.407	0.365	0.373	0.328	0.346	0.442
		EC-2285	H	﹟	1.293	1.228	1.306	1.319	1.251	1.259	1.158	1.232	1.13	1.119	﹟	﹟	﹟	﹟	﹟	﹟
			L		0.546	0.464	0.562	0.399	0.448	0.419	0.392	0.498	0.51	0.364
		EC-2286	H	﹟	﹟	﹟	﹟	﹟	﹟	﹟	1.408	1.379	1.328	1.354	1.231	﹟	﹟	﹟	﹟	﹟
			L								0.63	0.608	0.484	0.525	0.595
		EC-2287	H	﹟	﹟	1.965	1.835	1.834	1.6	1.648	1.616	1.539	﹟	﹟	﹟	﹟	﹟	﹟	﹟	﹟
			L			0.855	0.73	0.693	0.61	0.631	0.512	0.575
		EC-2288	H	﹟	﹟	﹟	﹟	1.511	1.312	1.241	1.173	1.157	1.076	0.71	0.625	﹟	﹟	﹟	﹟	﹟
			L					0.645	0.445	0.529	0.359	0.359	0.314	0.242	0.283
		EC-2290	H	﹟	﹟	﹟	1.671	1.652	1.835	1.666	1.416	1.436	1.353	0.981	0.794	﹟	﹟	﹟	﹟	﹟
			L				0.842	0.655	0.607	0.674	0.421	0.51	0.432	0.259	0.467
		EC-2291	H	﹟	2.056	1.807	1.858	1.639	1.552	1.374	1.378	1.328	1.495	0.812	0.871	﹟	﹟	﹟	﹟	﹟
			L		0.564	0.785	0.671	0.585	0.52	0.531	0.509	0.462	0.56	0.439	0.511
		EC-2294	H	﹟	﹟	﹟	1.248	1.3	1.152	0.957	﹟	﹟	﹟	﹟	﹟	﹟	﹟	﹟	﹟	﹟
			L				0.565	0.614	0.445	0.526
		EC-2295	H	﹟	2.062	1.913	1.84	1.746	1.727	1.539	﹟	﹟	﹟	﹟	﹟	﹟	﹟	﹟	﹟	﹟
			L		0.618	0.601	0.622	0.584	0.555	0.466
		EC-2306	H	2.335	2.383	2.405	2.357	2.302	2.13	2.043	1.98	1.876	﹟	﹟	﹟	﹟	﹟	﹟	﹟	﹟
			L	1.766	0.976	0.883	0.761	0.782	0.793	0.651	0.605	0.699
		EC-2307	H	﹟	1.493	1.569	1.605	1.749	1.478	1.414	1.387	1.296	1.261	0.907	0.885	5.814	1.478	﹟	﹟	﹟
			L		0.564	0.569	0.695	0.517	0.456	0.471	0.427	0.376	0.37	0.357	0.515
		EC-2311	H	﹟	2.673	2.481	2.345	2.252	2.213	2.224	2.073	2.061	1.951	1.565	0.968	﹟	﹟	﹟	﹟	﹟
			L		0.777	0.928	0.844	0.862	0.551	0.773	0.642	0.63	0.54	0.549	0.525
		EC-2318	H	﹟	2.133	1.973	1.955	1.798	1.648	﹟	﹟	﹟	﹟	﹟	﹟	﹟	﹟	﹟	﹟	﹟
			L		0.83	0.745	0.665	0.852	0.509
		EC-2319	H	﹟	1.628	1.539	1.72	1.689	1.618	1.597	1.68	1.526	1.34	0.865	0.963	﹟	﹟	﹟	﹟	﹟
			L		0.594	0.485	0.589	0.536	0.571	0.548	0.504	0.527	0.367	0.262	0.581
	Erjie (38)	EJ-1325	H	2.71	2.728	2.424	2.252	2.004	○	○	○	○	○	○	○	﹟	﹟	﹟	﹟	﹟
			L	2.116	1.07	1.01	0.785	0.791
		EJ-1328	H	﹟	﹟	﹟	1.62	1.476	1.378	1.198	1.223	1.376	1.447	1.173	1.011	﹟	﹟	﹟	﹟	﹟
			L				0.628	0.718	0.518	0.509	0.603	0.697	0.48	0.5	0.553
		EJ-1336	H	﹟	1.376	1.231	1.207	1.1	1.12	0.988	1.011	1.018	0.955	0.681	0.419	﹟	﹟	﹟	﹟	﹟
			L		0.388	0.416	0.4	0.405	0.3	0.307	0.284	0.257	0.231	0.27	0.252
		EJ-1343	H	○	○	○	○	○	○	○	○	○	○	○	○	2.847	0.579	﹟	﹟	﹟
			L
		EJ-1346	H	﹟	﹟	﹟	﹟	﹟	1.3	1.208	1.102	1.119	1.129	1.152	﹟	﹟	﹟	﹟	﹟	﹟
			L						0.325	0.395	0.344	0.434	0.439	0.441
		EJ-1347	H	﹟	0.703	0.653	0.623	0.593	0.563	0.542	0.518	0.506	0.437	0.321	0.248	﹟	﹟	﹟	﹟	﹟
			L		0.193	0.197	0.153	0.181	0.134	0.154	0.127	0.16	0.117	0.118	0.174
		EJ-1350	H	0.486	0.459	0.451	0.436	0.422	0.416	0.444	0.402	0.381	0.374	0.265	0.207	1.761	0.416	﹟	﹟	﹟
			L	0.348	0.129	0.105	0.119	0.177	0.15	0.142	0.116	0.114	0.117	0.114	0.115
		EJ-1351	H	1.581	1.551	1.306	1.311	1.373	1.326	1.332	1.257	1.176	1.099	0.793	0.669	6.588	1.326	﹟	﹟	﹟
			L	1.112	0.515	0.497	0.467	0.518	0.41	0.42	0.398	0.365	0.341	0.341	0.451
		EJ-1352	H	﹟	1.107	1.018	1.077	1.135	1.123	1.052	0.964	0.874	﹟	﹟	﹟	﹟	﹟	﹟	﹟	﹟
			L		0.419	0.452	0.424	0.437	0.314	0.353	0.339	0.269
		EJ-1353	H	○	○	○	○	○	○	○	○	○	○	○	○	8.602	1.494	﹟	﹟	﹟
			L
		EJ-1354	H	﹟	﹟	0.503	0.516	0.537	0.512	0.496	0.475	0.466	0.44	0.345	0.228	﹟	﹟	﹟	﹟	﹟
			L			0.211	0.208	0.208	0.152	0.16	0.135	0.158	0.139	0.126	0.231
		EJ-1360	H	﹟	2.139	2.094	2.112	1.944	1.912	1.997	1.932	1.903	1.746	1.077	﹟	﹟	﹟	﹟	﹟	﹟
			L		0.772	1.027	0.682	0.847	0.63	0.664	0.577	0.617	0.576	0.545
		EJ-1361	H	1.541	1.686	1.338	1.215	1.204	1.286	1.261	1.147	1.013	1.053	0.772	0.663	﹟	﹟	﹟	﹟	﹟
			L	1.599	0.562	0.471	0.434	0.406	0.49	0.524	0.434	0.459	0.409	0.319	0.412
		EJ-1373	H	﹟	﹟	﹟	﹟	1.046	0.956	0.919	0.922	0.862	0.796	0.666	0.42	﹟	﹟	﹟	﹟	﹟
			L					0.455	0.32	0.39	0.27	0.331	0.256	0.248	0.234
		EJ-1380	H	○	○	○	○	○	○	○	○	○	○	○	○	5.502	1.293	﹟	﹟	﹟
			L
		EJ-1384	H	1.261	1.081	0.956	0.853	0.824	0.899	0.865	0.87	0.809	0.749	0.515	0.434	﹟	﹟	﹟	﹟	﹟
			L	0.982	0.468	0.433	0.345	0.377	0.293	0.4	0.292	0.309	0.286	0.237	0.282
		EJ-1385	H	﹟	﹟	﹟	﹟	﹟	1.772	1.711	1.457	1.44	1.302	1.116	1.101	﹟	﹟	﹟	﹟	﹟
			L						0.588	0.597	0.564	0.576	0.574	0.467	0.687
		EJ-1386	H	0.488	0.435	0.356	0.334	0.313	0.305	0.311	0.278	0.27	0.238	0.177	0.126	﹟	﹟	﹟	﹟	﹟
			L	0.462	0.158	0.147	0.155	0.156	0.122	0.137	0.105	0.107	0.099	0.093	0.121
		EJ-1396	H	1.53	1.442	1.323	1.295	1.08	1.015	0.965	0.887	0.794	0.792	0.601	0.568	﹟	﹟	﹟	﹟	﹟
			L	1.211	0.609	0.574	0.408	0.534	0.329	0.414	0.315	0.343	0.325	0.292	0.428
		EJ-1407	H	﹟	1.904	1.915	1.88	1.785	1.687	1.68	1.635	1.538	1.467	1.026	0.829	﹟	﹟	﹟	﹟	﹟
			L		0.701	0.761	0.744	0.711	0.502	0.584	0.455	0.476	0.38	0.406	0.41
		EJ-1413	H	1.43	1.391	1.374	1.336	1.363	1.352	1.33	1.247	1.156	1.082	0.822	0.582	6.887	1.352	﹟	﹟	﹟
			L	1.433	0.515	0.59	0.531	0.408	0.451	0.379	0.355	0.389	0.328	0.252	0.389
		EJ-1424	H	1.793	1.86	1.771	1.569	1.529	1.6	1.66	1.59	1.54	1.468	0.941	﹟	7.831	1.6	﹟	﹟	﹟
			L	1.686	0.814	0.807	0.737	0.603	0.452	0.573	0.521	0.391	0.379	0.407
		EJ-1438	H	﹟	0.565	0.561	0.579	0.58	0.57	0.571	0.523	0.489	0.44	0.331	﹟	﹟	﹟	﹟	﹟	﹟
			L		0.145	0.153	0.132	0.158	0.124	0.146	0.14	0.155	0.166	0.105
		EJ-1439	H	﹟	﹟	﹟	﹟	﹟	﹟	﹟	﹟	0.475	0.425	0.317	0.224	﹟	﹟	﹟	﹟	﹟
			L									0.13	0.126	0.117	0.176
		EJ-1448	H	﹟	0.242	0.213	0.189	0.199	0.184	0.175	0.168	0.163	0.142	0.099	0.068	﹟	﹟	﹟	﹟	﹟
			L		0.106	0.102	0.083	0.098	0.082	0.072	0.084	0.07	0.071	0.062	0.058
		EJ-1453	H	0.45	0.442	0.421	0.394	0.392	0.367	0.358	0.341	0.34	○	○	○	1.156	0.367	﹟	﹟	﹟
			L	0.335	0.161	0.132	0.1	0.113	0.106	0.108	0.09	0.112
		EJ-1467	H	○	○	○	○	○	○	○	○	○	○	○	○	1.352	0.314	﹟	﹟	﹟
			L
		EJ-1886	H	1.057	1.079	1.011	0.922	0.916	0.879	0.875	0.838	0.768	0.72	0.65	0.372	4.228	0.879	4.643	2.012	8.871
			L	0.925	0.352	0.375	0.368	0.355	0.266	0.283	0.228	0.284	0.261	0.19	0.292
		EJ-1887	H	○	1.057	0.928	0.85	0.824	0.815	0.805	0.783	0.761	○	○	○	3.871	0.815	﹟	2.233
			L		0.243	0.327	0.281	0.318	0.203	0.249	0.182	0.202
		EJ-1889	H	0.436	0.456	0.436	0.425	0.411	0.398	0.382	0.374	0.332	0.305	0.261	0.232	2.138	0.398	﹟	﹟	﹟
			L	0.419	0.164	0.196	0.158	0.153	0.122	0.152	0.137	0.145	0.11	0.108	0.121
		EJ-1902	H	1.551	1.547	1.426	1.345	1.165	1.089	0.988	0.925	0.927	0.816	0.557	0.461	﹟	﹟	﹟	﹟	﹟
			L	1.203	0.636	0.615	0.444	0.535	0.418	0.37	0.373	0.377	0.301	0.303	0.401
		EJ-1903	H	1.649	1.416	1.364	1.188	1.162	1.176	1.165	1.186	1.186	1.04	0.842	0.496	﹟	﹟	﹟	﹟	﹟
			L	1.709	0.703	0.618	0.589	0.615	0.45	0.546	0.475	0.442	0.395	0.39	0.285
		EJ-1907	H	﹟	﹟	﹟	1.467	1.468	1.474	1.477	1.433	1.312	1.202	0.745	0.569	﹟	﹟	﹟	﹟	﹟
			L				0.701	0.676	0.459	0.51	0.486	0.544	0.456	0.362	0.398
		EJ-1908	H	3.358	2.99	2.711	2.607	2.486	2.778	2.255	2.181	2.17	1.552	1.292	0.992	13.669	5.968	﹟	﹟	﹟
			L	2.729	1.111	1.041	0.999	1.117	1.076	0.908	0.801	0.707	0.493	0.414	0.508
		EJ-1909	H	﹟	﹟	﹟	﹟	1.985	1.696	1.755	1.418	1.509	1.464	1.351	1.076	﹟	﹟	﹟	﹟	﹟
			L					0.806	0.615	0.521	0.55	0.516	0.624	0.427	0.789
		EJ-1910	H	○	2.283	2.067	2.112	2.037	1.954	1.844	1.781	1.699	1.729	1.337	1.186	10.95	1.954	﹟	5.557
			L		0.925	0.925	0.794	0.929	0.676	0.663	0.678	0.673	0.54	0.656	0.922
		EJ-1912	H	1.656	1.802	1.638	1.557	1.561	1.51	1.395	1.415	1.494	○	○	○	7.011	1.51	3.293	3.583	10.304
			L	1.338	0.725	0.544	0.498	0.606	0.429	0.319	0.342	0.368
		EJ-1913	H	1.527	1.412	1.379	1.377	1.312	1.24	1.128	1.037	0.998	0.97	0.657	0.372	﹟	﹟	﹟	﹟	﹟
			L	1.054	0.507	0.507	0.458	0.513	0.445	0.388	0.343	0.406	0.354	0.304	0.266
	Haoyicun (1)	HY-1810	H	﹟	0.422	0.419	0.409	0.401	0.358	0.347	0.356	0.353	﹟	﹟	﹟	﹟	﹟	﹟	0.804	﹟
			L		0.164	0.171	0.14	0.155	0.122	0.103	0.084	0.089
	Jianshan (276)	JS-0001	H	﹟	1.355	1.32	1.209	1.16	1.06	1.009	1.05	1.062	0.974	0.853	0.599	﹟	﹟	﹟	﹟	﹟
			L		0.633	0.564	0.484	0.587	0.481	0.423	0.411	0.412	0.409	0.39	0.481
		JS-0002	H	2.028	2.131	1.913	1.756	1.82	1.782	1.766	1.671	﹟	﹟	﹟	﹟	﹟	﹟	﹟	﹟	﹟
			L	1.804	0.841	0.773	0.77	0.743	0.626	0.684	0.561
		JS-0003	H	﹟	1.243	1.184	1.142	1.238	1.209	1.082	1.105	1.093	0.993	0.673	0.644	﹟	﹟	﹟	2.706	﹟
			L		0.559	0.56	0.463	0.565	0.455	0.399	0.336	0.404	0.347	0.269	0.371
		JS-0004	H	﹟	2.36	2.211	2.118	1.993	1.997	1.96	1.813	1.592	1.487	1.232	1.015	﹟	﹟	﹟	3.362	﹟
			L		0.622	0.766	0.687	0.701	0.654	0.545	0.459	0.509	0.397	0.43	0.615
		JS-0005	H	﹟	1.836	1.696	1.508	1.442	1.583	1.57	1.501	1.102	0.967	0.881	0.695	﹟	﹟	﹟	3.008	﹟
			L		0.67	0.653	0.483	0.573	0.423	0.407	0.42	0.372	0.332	0.374	0.501
		JS-0007	H	﹟	1.288	1.219	1.269	1.241	1.249	1.233	1.238	1.189	1.152	0.869	0.692	﹟	﹟	﹟	2.024	﹟
			L		0.575	0.563	0.502	0.544	0.419	0.419	0.404	0.494	0.463	0.352	0.47
		JS-0008	H	﹟	﹟	﹟	﹟	﹟	﹟	0.913	0.982	0.919	0.877	0.637	0.427	﹟	﹟	﹟	﹟	﹟
			L							0.268	0.321	0.276	0.256	0.284	0.425
		JS-0009	H	1.18	1.294	1.235	1.235	1.263	1.172	1.178	1.005	0.982	1.039	﹟	﹟	﹟	﹟	﹟	3.04	﹟
			L	1.19	0.554	0.545	0.595	0.58	0.519	0.355	0.417	0.517	0.32
		JS-0010	H	﹟	﹟	﹟	1.508	1.465	1.43	1.404	1.34	1.257	1.222	0.806	0.727	﹟	﹟	﹟	﹟	﹟
			L				0.621	0.538	0.527	0.394	0.439	0.496	0.402	0.33	0.577
		JS-0011	H	﹟	﹟	﹟	﹟	﹟	1.333	1.449	1.36	1.314	1.248	0.89	0.735	﹟	﹟	﹟	﹟	﹟
			L						0.357	0.411	0.423	0.42	0.333	0.35	0.572
		JS-0012	H	1.117	1.328	1.173	1.129	1.143	1.056	0.989	0.938	0.797	0.706	0.466	0.443	4.995	1.056	﹟	1.736	﹟
			L	1.162	0.377	0.375	0.366	0.415	0.323	0.259	0.341	0.303	0.278	0.229	0.354
		JS-0013	H	﹟	﹟	1.666	1.769	1.731	1.721	1.643	1.682	1.65	1.436	1.208	0.942	﹟	﹟	﹟	2.03	﹟
			L			0.656	0.756	0.689	0.577	0.679	0.559	0.645	0.504	0.45	0.661
		JS-0014	H	﹟	﹟	2.61	2.59	2.342	2.348	2.199	1.821	1.966	﹟	﹟	﹟	﹟	﹟	﹟	﹟	﹟
			L			0.686	0.664	0.775	0.524	0.569	0.522	0.604
		JS-0016	H	﹟	2.282	2.17	2.015	1.953	1.863	1.9	1.789	﹟	﹟	﹟	﹟	﹟	﹟	﹟	4.514	﹟
			L		0.617	0.752	0.648	0.696	0.517	0.573	0.57
		JS-0018	H	﹟	2.046	1.845	1.814	1.667	1.701	1.713	1.604	1.558	1.603	1.16	﹟	﹟	﹟	﹟	2.689	﹟
			L		0.667	0.629	0.629	0.555	0.519	0.355	0.394	0.395	0.473	0.528
		JS-0019	H	2.002	2.177	2.028	1.943	1.939	1.916	2.007	﹟	﹟	﹟	﹟	﹟	﹟	﹟	﹟	3.927	﹟
			L	1.947	0.898	0.94	0.807	0.651	0.732	0.625
		JS-0020	H	2.214	2.182	2.041	2.044	1.974	1.958	1.871	1.715	1.747	1.57	0.976	0.797	8.967	1.958	﹟	3.168	﹟
			L	1.794	0.73	0.725	0.616	0.712	0.56	0.581	0.53	0.499	0.451	0.372	0.671
		JS-0023	H	﹟	1.766	1.571	1.491	1.463	1.385	1.408	1.322	1.288	1.206	﹟	﹟	﹟	﹟	﹟	2.679	﹟
			L		1.551	0.68	0.614	0.56	0.476	0.496	0.44	0.41	0.346
		JS-0024	H	﹟	﹟	2.198	2.065	1.905	1.719	1.698	1.629	1.543	1.478	1.232	0.938	﹟	﹟	﹟	﹟	﹟
			L			0.849	0.684	0.526	0.589	0.523	0.532	0.592	0.52	0.426	0.585
		JS-0025	H	﹟	1.919	1.771	1.738	1.664	1.663	1.536	1.542	1.406	﹟	﹟	﹟	﹟	﹟	﹟	2.892	﹟
			L		0.672	0.751	0.692	0.55	0.589	0.488	0.494	0.484
		JS-0027	H	1.865	1.791	1.691	1.559	1.46	1.372	﹟	﹟	﹟	﹟	﹟	﹟	﹟	﹟	﹟	3.417	﹟
			L	1.514	0.679	0.73	0.579	0.465	0.497
		JS-0040	H	0.449	0.46	0.406	0.381	0.382	0.361	0.337	0.321	0.327	0.318	0.253	0.161	1.978	0.361	﹟	0.754	﹟
			L	0.474	0.152	0.173	0.147	0.157	0.117	0.12	0.117	0.121	0.097	0.093	0.145
		JS-0041	H	﹟	1.416	1.417	1.49	1.302	1.357	1.34	﹟	﹟	﹟	﹟	﹟	﹟	﹟	﹟	3.653	﹟
			L		0.49	0.593	0.586	0.497	0.468	0.448
		JS-0049	H	﹟	1.544	1.552	1.484	1.358	1.353	1.381	1.279	1.003	0.856	0.633	0.517	﹟	﹟	﹟	﹟	﹟
			L		0.63	0.547	0.593	0.601	0.464	0.453	0.483	0.394	0.376	0.286	0.437
		JS-0053	H	1.132	1.062	1.015	0.954	﹟	﹟	﹟	﹟	﹟	﹟	﹟	﹟	﹟	﹟	﹟	1.847	﹟
			L	0.941	0.331	0.417	0.32
		JS-0054	H	﹟	0.929	0.979	0.944	0.85	0.889	0.906	0.946	0.986	﹟	﹟	﹟	﹟	﹟	﹟	﹟	﹟
			L		0.49	0.536	0.423	0.35	0.384	0.345	0.199	0.317
		JS-0057	H	﹟	1.852	1.847	1.829	1.717	1.696	1.61	1.624	1.558	1.553	﹟	﹟	﹟	﹟	﹟	2.591	﹟
			L		0.553	0.78	0.612	0.608	0.542	0.481	0.406	0.496	0.513
		JS-0062	H	1.754	1.608	1.453	1.371	1.295	﹟	﹟	﹟	﹟	﹟	﹟	﹟	﹟	﹟	﹟	2.328	﹟
			L	1.58	0.55	0.518	0.469	0.466
		JS-0063	H	2.06	2.046	1.981	1.798	1.552	1.486	1.562	1.543	1.458	1.365	1.06	0.853	7.983	1.486	﹟	3.723	﹟
			L	1.627	0.597	0.577	0.559	0.581	0.463	0.45	0.462	0.538	0.449	0.324	0.559
		JS-0064	H	﹟	﹟	﹟	2.06	2.159	2.162	2.032	1.809	1.826	1.809	1.58	1.393	﹟	﹟	﹟	﹟	﹟
			L				0.556	0.514	0.608	0.602	0.523	0.659	0.576	0.499	1.094
		JS-0065	H	﹟	0.931	0.971	0.956	0.866	0.824	0.882	0.852	0.79	0.704	0.689	0.505	﹟	﹟	﹟	1.844	﹟
			L		0.413	0.51	0.385	0.475	0.337	0.354	0.311	0.294	0.264	0.249	0.431
		JS-0066	H	﹟	﹟	﹟	﹟	﹟	1.889	1.977	2.031	1.845	1.749	1.315	0.946	﹟	﹟	﹟	﹟	﹟
			L						0.514	0.518	0.565	0.473	0.443	0.448	0.703
		JS-0067	H	﹟	1.246	1.248	1.17	1.163	1.158	1.032	1.032	0.936	0.903	0.617	0.469	﹟	﹟	﹟	﹟	﹟
			L		0.513	0.521	0.443	0.464	0.391	0.377	0.332	0.392	0.305	0.262	0.331
		JS-0068	H	﹟	1.288	1.257	1.221	1.207	1.153	1.118	1.138	1.088	0.874	0.673	0.444	﹟	﹟	﹟	﹟	﹟
			L		0.458	0.434	0.371	0.414	0.305	0.29	0.324	0.362	0.245	0.247	0.373
		JS-0070	H	﹟	1.643	1.567	1.493	1.425	1.272	1.228	﹟	﹟	﹟	﹟	﹟	﹟	﹟	﹟	﹟	﹟
			L		0.418	0.47	0.501	0.446	0.418	0.394
		JS-0071	H	﹟	1.665	1.626	1.503	1.475	1.319	1.305	1.23	﹟	﹟	﹟	﹟	﹟	﹟	﹟	2.287	﹟
			L		0.543	0.481	0.558	0.542	0.439	0.483	0.456
		JS-0072	H	﹟	﹟	1.814	1.723	1.662	1.506	1.494	1.438	1.498	1.418	1.135	0.809	﹟	﹟	﹟	3.032	﹟
			L			0.696	0.647	0.507	0.5	0.523	0.545	0.503	0.422	0.339	0.721
		JS-0075	H	﹟	1.255	1.361	1.435	1.499	1.369	1.396	1.35	1.16	0.949	0.763	0.453	7.432	1.369	﹟	2.395	﹟
			L		0.723	0.661	0.537	0.622	0.407	0.392	0.486	0.454	0.364	0.326	0.396
		JS-0076	H	﹟	﹟	﹟	﹟	2.175	2.211	2.134	2.042	1.949	1.806	1.531	1.086	﹟	﹟	﹟	﹟	﹟
			L					0.851	0.644	0.635	0.589	0.682	0.58	0.504	0.76
		JS-0077	H	﹟	2.03	1.861	1.858	1.745	1.73	1.675	1.52	1.598	1.47	1.292	﹟	﹟	﹟	﹟	3.044	﹟
			L		0.837	0.694	0.505	0.521	0.518	0.493	0.43	0.469	0.394	0.406
		JS-0079	H	﹟	1.994	1.858	1.849	1.772	1.763	1.717	1.663	1.619	1.567	1.257	1.13	﹟	﹟	﹟	3.247	﹟
			L		0.536	0.543	0.433	0.376	0.378	0.365	0.349	0.373	0.438	0.394	0.993
		JS-0080	H	﹟	1.201	1.114	1.085	1.053	1.009	﹟	﹟	﹟	﹟	﹟	﹟	﹟	﹟	﹟	﹟	﹟
			L		0.362	0.437	0.415	0.384	0.385
		JS-0082	H	﹟	1.612	1.642	1.628	1.553	1.54	1.591	1.599	1.424	1.099	0.762	﹟	﹟	﹟	﹟	﹟	﹟
			L		0.665	0.576	0.585	0.522	0.424	0.363	0.409	0.359	0.371	0.521
		JS-0083	H	2.238	2.008	2.061	1.892	1.755	1.567	1.572	1.468	1.397	1.344	0.979	0.887	7.551	1.567	﹟	4.195	﹟
			L	1.613	0.724	0.744	0.615	0.559	0.558	0.44	0.455	0.434	0.414	0.4	0.595
		JS-0084	H	○	○	○	○	○	○	○	○	○	○	○	○	6.256	1.495	﹟	﹟	﹟
			L
		JS-0085	H	1.664	1.787	1.605	1.494	1.421	1.342	1.303	1.302	1.261	1.206	﹟	﹟	﹟	﹟	﹟	2.5	﹟
			L	1.343	0.473	0.489	0.456	0.369	0.322	0.316	0.373	0.374	0.369
		JS-0088	H	﹟	1.362	1.368	1.287	1.219	1.277	1.199	1.11	1.033	0.992	﹟	﹟	﹟	﹟	﹟	2.555	﹟
			L		0.428	0.42	0.468	0.485	0.484	0.404	0.39	0.387	0.286
		JS-0091	H	1.517	1.526	1.462	1.47	1.445	1.427	1.341	1.338	1.348	﹟	﹟	﹟	﹟	﹟	﹟	2.873	﹟
			L	1.336	0.45	0.448	0.502	0.434	0.493	0.525	0.359	0.407
		JS-0096	H	﹟	1.408	1.347	1.316	1.251	1.216	﹟	﹟	﹟	﹟	﹟	﹟	﹟	﹟	﹟	2.899	﹟
			L		0.491	0.613	0.497	0.563	0.539
		JS-0097	H	1.73	1.692	1.665	1.616	1.469	1.494	1.405	1.43	1.289	1.212	1.018	0.869	6.527	1.494	﹟	3.283	﹟
			L	1.798	0.426	0.483	0.528	0.448	0.48	0.433	0.409	0.366	0.383	0.298	0.639
		JS-0103	H	﹟	1.721	1.605	1.57	1.426	1.322	1.276	1.031	0.944	﹟	﹟	﹟	﹟	﹟	﹟	1.891	﹟
			L		0.55	0.551	0.543	0.486	0.401	0.371	0.369	0.385
		JS-0119	H	﹟	﹟	﹟	﹟	﹟	﹟	1.127	1.194	1.107	1.083	0.756	0.632	﹟	﹟	﹟	﹟	﹟
			L							0.402	0.39	0.401	0.358	0.309	0.403
		JS-0123	H	﹟	﹟	﹟	1.626	1.688	1.765	1.836	1.717	1.649	1.557	1.253	0.978	﹟	﹟	﹟	﹟	﹟
			L				0.508	0.561	0.45	0.431	0.452	0.437	0.374	0.301	0.661
		JS-0124	H	2.344	2.47	2.354	2.102	1.948	2.052	2.151	2.038	2.008	1.817	1.428	1.316	9.803	2.052	﹟	3.824	﹟
			L	2.262	0.834	0.877	0.699	0.76	0.627	0.569	0.637	0.592	0.517	0.468	0.653
		JS-0127	H	﹟	1.478	1.608	1.583	1.576	1.451	1.53	1.453	1.456	1.309	﹟	﹟	﹟	﹟	﹟	3.101	﹟
			L		0.537	0.414	0.507	0.546	0.372	0.385	0.387	0.37	0.357
		JS-0134	H	﹟	﹟	﹟	﹟	﹟	﹟	﹟	﹟	﹟	1.132	0.928	0.628	﹟	﹟	﹟	﹟	﹟
			L										0.272	0.239	0.505
		JS-0136	H	﹟	1.336	1.244	1.319	1.224	1.242	﹟	﹟	﹟	﹟	﹟	﹟	﹟	﹟	﹟	3.649	﹟
			L		0.506	0.443	0.436	0.395	0.371
		JS-0140	H	﹟	﹟	1.955	1.908	1.924	1.891	1.831	1.757	﹟	﹟	﹟	﹟	﹟	﹟	﹟	﹟	﹟
			L			0.902	0.755	0.602	0.581	0.478	0.677
		JS-0150	H	﹟	﹟	﹟	﹟	﹟	1.407	1.527	1.708	1.632	1.596	1.386	1.181	﹟	﹟	﹟	﹟	﹟
			L						0.601	0.587	0.579	0.643	0.566	0.584	0.963
		JS-0151	H	﹟	1.625	1.488	1.209	1.133	1.203	1.184	1.208	1.204	0.967	0.761	0.492	﹟	﹟	﹟	2.759	﹟
			L		0.682	0.568	0.508	0.481	0.414	0.352	0.369	0.282	0.339	0.31	0.404
		JS-0152	H	0.641	0.745	0.684	0.653	0.629	0.586	0.56	0.557	0.541	0.52	0.373	0.241	2.625	0.586	﹟	﹟	﹟
			L	0.673	0.221	0.215	0.178	0.202	0.141	0.149	0.143	0.153	0.133	0.138	0.157
		JS-0170	H	﹟	1.542	1.474	1.516	1.444	1.444	1.355	﹟	﹟	﹟	﹟	﹟	﹟	﹟	﹟	﹟	﹟
			L		0.497	0.54	0.39	0.472	0.401	0.445
		JS-0171	H	﹟	2.017	1.931	1.818	1.769	1.622	﹟	﹟	﹟	﹟	﹟	﹟	8.933	1.68	﹟	﹟	﹟
			L		0.562	0.993	0.806	0.61	0.65
		JS-0174	H	1.954	1.551	1.494	1.402	1.421	1.365	1.316	1.363	1.202	1.18	0.909	0.64	6.194	1.365	﹟	2.503	﹟
			L	1.688	0.444	0.492	0.554	0.45	0.45	0.375	0.389	0.382	0.321	0.289	0.384
		JS-0176	H	1.637	1.628	1.568	1.64	1.7	1.652	1.602	1.568	1.645	1.461	1.131	0.901	8.334	1.652	﹟	2.789	﹟
			L	1.809	0.82	0.813	0.652	0.741	0.482	0.509	0.441	0.468	0.391	0.433	0.545
		JS-0176B	H	﹟	﹟	﹟	1.574	1.623	1.649	1.66	1.642	1.505	1.555	1.431	﹟	﹟	﹟	﹟	﹟	﹟
			L				0.453	0.498	0.616	0.559	0.515	0.457	0.544	0.46
		JS-0182	H	﹟	1.729	1.683	1.621	1.589	1.535	1.346	1.375	1.321	﹟	﹟	﹟	﹟	﹟	﹟	﹟	﹟
			L		0.559	0.676	0.58	0.719	0.502	0.493	0.458	0.468
		JS-0195	H	0.218	0.53	0.532	0.505	0.462	0.489	0.496	0.437	0.448	0.425	0.396	0.155	2.232	0.489	﹟	1.223	﹟
			L	0.336	0.163	0.192	0.163	0.179	0.13	0.127	0.132	0.13	0.12	0.146	0.105
		JS-0197	H	﹟	0.288	0.295	0.296	0.296	0.298	0.282	0.261	0.24	0.216	0.147	﹟	1.588	0.298	﹟	0.455	﹟
			L		0.152	0.155	0.118	0.129	0.097	0.097	0.078	0.083	0.088	0.059
		JS-0199	H	﹟	1.675	1.505	1.368	1.419	1.341	1.244	1.254	1.24	1.26	0.93	0.596	﹟	﹟	﹟	3.461	﹟
			L		0.625	0.621	0.528	0.58	0.397	0.481	0.401	0.491	0.35	0.369	0.5
		JS-0200	H	﹟	1.791	1.57	1.445	1.229	1.08	1.137	1.164	1.163	1.205	1.037	0.765	7.338	1.08	﹟	2.65	﹟
			L		0.42	0.561	0.611	0.421	0.445	0.424	0.302	0.427	0.422	0.247	0.569
		JS-0201	H	﹟	﹟	﹟	1.509	1.422	1.35	1.269	1.171	1.093	﹟	﹟	﹟	﹟	﹟	﹟	﹟	﹟
			L				0.655	0.742	0.513	0.471	0.603	0.363
		JS-0205	H	﹟	1.79	1.856	1.74	1.754	1.678	1.513	1.583	1.506	1.338	1.242	0.747	﹟	﹟	﹟	﹟	﹟
			L		0.82	0.529	0.49	0.493	0.607	0.544	0.47	0.447	0.551	0.403	0.558
		JS-0206	H	○	1.314	1.217	1.155	1.133	1.09	1.034	1.063	1.037	0.94	○	○	5.941	1.09	﹟	﹟	﹟
			L		0.453	0.507	0.411	0.485	0.356	0.327	0.294	0.34	0.302
		JS-0209	H	○	○	○	○	○	○	○	○	○	○	○	○	5.587	1.115	﹟	﹟	﹟
			L
		JS-0213	H	1.627	2.05	2.045	1.98	1.777	1.79	1.95	1.951	2.135	2.12	○	○	10.533	1.79	﹟	5.231	﹟
			L	1.895	0.711	0.562	0.583	0.589	0.624	0.584	0.789	0.65	0.677
		JS-0217	H	○	○	1.377	1.335	1.381	1.343	1.295	1.254	1.172	1.015	○	○	﹟	﹟	﹟	﹟	﹟
			L			0.783	0.61	0.508	0.455	0.393	0.371	0.389	0.418
		JS-0222	H	○	0.339	0.31	0.326	0.301	0.328	0.339	0.307	0.317	0.298	0.222	0.189	2.101	0.328	﹟	0.527	﹟
			L		0.167	0.195	0.179	0.123	0.14	0.107	0.102	0.116	0.103	0.057	0.147
		JS-0223	H	﹟	﹟	﹟	﹟	0.899	0.889	0.806	0.799	0.785	0.704	0.46	0.469	﹟	﹟	﹟	﹟	﹟
			L					0.303	0.351	0.305	0.371	0.277	0.249	0.16	0.285
		JS-0224	H	2.922	3.209	2.938	2.919	2.907	2.792	2.716	2.675	﹟	﹟	﹟	﹟	﹟	﹟	﹟	7.536	﹟
			L	2.167	1.104	1.096	0.815	1.109	0.846	0.871	0.832
		JS-0225	H	1.368	1.621	1.515	1.379	1.32	1.206	○	○	○	○	○	○	7.617	1.206	﹟	3.995	﹟
			L	1.654	0.596	0.732	0.533	0.626	0.45
		JS-0226	H	○	○	○	○	○	○	○	○	○	○	○	○	6.832	1.371	﹟	2.713	﹟
			L
		JS-0231	H	1.726	1.62	1.595	1.434	1.338	1.42	1.348	﹟	﹟	﹟	﹟	﹟	﹟	﹟	﹟	4.103	﹟
			L	1.766	0.595	0.765	0.565	0.702	0.493	0.586
		JS-0232	H	○	○	○	○	○	○	○	○	○	○	○	○	9.068	1.545	﹟	4.768	﹟
			L
		JS-0233	H	1.577	1.569	1.562	1.546	1.433	1.515	1.42	1.469	1.706	1.331	1.215	0.803	8.849	1.515	﹟	3.619	﹟
			L	1.743	0.758	0.663	0.618	0.661	0.557	0.59	0.422	0.414	0.516	0.53	0.683
		JS-0242	H	﹟	﹟	1.858	1.744	1.837	1.77	1.687	1.766	1.633	﹟	﹟	﹟	﹟	﹟	﹟	﹟	﹟
			L			0.661	0.713	0.708	0.581	0.545	0.491	0.415
		JS-0244	H	0.435	0.394	0.363	0.345	0.327	0.331	0.268	0.316	0.286	0.251	0.175	0.148	1.692	0.331	﹟	﹟	﹟
			L	0.352	0.177	0.159	0.136	0.154	0.116	0.106	0.087	0.095	0.061	0.044	0.062
		JS-0247	H	○	1.386	1.261	1.226	1.21	1.153	1.101	0.981	0.894	0.869	0.807	0.555	5.093	1.153	﹟	﹟	﹟
			L		0.408	0.428	0.356	0.391	0.334	0.334	0.352	0.293	0.322	0.243	0.36
		JS-0249	H	○	○	○	○	○	○	○	○	○	○	○	○	9.527	1.691	﹟	1.808	﹟
			L
		JS-0251	H	○	○	○	○	○	○	○	○	○	○	○	○	6.037	1.249	﹟	﹟	﹟
			L
		JS-0252	H	1.145	1.147	0.947	0.864	0.78	0.799	0.708	0.672	0.646	0.627	○	○	4.932	0.799	﹟	1.415	﹟
			L	1.236	0.372	0.418	0.326	0.333	0.293	0.27	0.269	0.325	0.266
		JS-0256	H	○	1.811	1.608	1.471	1.256	1.275	1.386	1.391	1.345	1.297	○	○	7.42	1.275	﹟	﹟	﹟
			L		0.729	0.636	0.57	0.591	0.512	0.527	0.36	0.454	0.48
		JS-0257	H	﹟	1.597	1.436	1.463	1.294	1.222	1.164	1.22	﹟	﹟	﹟	﹟	﹟	﹟	﹟	3.512	﹟
			L		0.624	0.564	0.469	0.466	0.419	0.531	0.459
		JS-0261	H	﹟	1.822	1.62	﹟	﹟	﹟	﹟	﹟	﹟	﹟	﹟	﹟	﹟	﹟	﹟	﹟	﹟
			L		0.823	0.815
		JS-0265	H	﹟	﹟	﹟	﹟	﹟	﹟	﹟	1.268	1.356	1.457	1.364	﹟	﹟	﹟	﹟	﹟	﹟
			L								0.488	0.531	0.526	0.384
		JS-0278	H	﹟	1.526	1.523	1.418	1.257	﹟	﹟	﹟	﹟	﹟	﹟	﹟	﹟	﹟	﹟	﹟	﹟
			L		0.482	0.429	0.524	0.424
		JS-0282	H	○	1.835	1.727	1.647	1.655	1.587	1.486	1.426	1.362	1.276	○	○	8.546	1.587	﹟	﹟	﹟
			L		0.573	0.67	0.513	0.549	0.505	0.486	0.523	0.41	0.465
		JS-0305	H	﹟	﹟	﹟	1.251	1.265	1.194	1.2	1.099	1.004	0.961	﹟	﹟	﹟	﹟	﹟	﹟	﹟
			L				0.379	0.369	0.401	0.36	0.363	0.339	0.37
		JS-0306	H	﹟	﹟	﹟	﹟	﹟	﹟	1.291	1.18	1.149	1.033	0.685	﹟	﹟	﹟	﹟	﹟	﹟
			L							0.409	0.398	0.488	0.38	0.37
		JS-0317	H	○	○	○	○	○	○	○	0.279	0.274	0.262	0.249	○	﹟	﹟	﹟	0.799	﹟
			L								0.126	0.14	0.11	0.13
		JS-0318	H	1.025	1.365	1.083	0.972	0.962	1.019	0.968	0.936	0.864	0.848	0.775	0.629	6.263	1.019	﹟	3.184	﹟
			L	1.234	0.517	0.427	0.415	0.347	0.357	0.279	0.371	0.352	0.432	0.298	0.55
		JS-0319	H	○	○	○	○	○	○	○	○	○	○	○	○	3.522	0.733	﹟	﹟	﹟
			L
		JS-0320	H	○	1.435	1.29	1.249	1.33	1.255	1.214	1.182	1.087	○	○	○	5.11	1.255	﹟	2.821	﹟
			L		0.441	0.483	0.411	0.515	0.417	0.301	0.346	0.26
		JS-0321	H	1.658	1.766	1.785	1.726	1.721	1.628	1.409	○	○	○	○	○	8	1.628	﹟	3.332	﹟
			L	1.687	0.738	0.686	0.66	0.634	0.434	0.49
		JS-0323	H	○	○	1.796	1.799	1.799	1.733	1.651	1.534	1.497	1.519	1.016	0.975	﹟	﹟	﹟	﹟	﹟
			L			0.582	0.539	0.585	0.46	0.403	0.382	0.381	0.372	0.309	0.522
		JS-0335	H	○	○	○	○	○	○	○	○	○	○	○	○	7.269	1.328	﹟	2.47	﹟
			L
		JS-0340	H	﹟	1.969	1.877	1.806	1.718	1.614	1.566	1.579	﹟	﹟	﹟	﹟	﹟	﹟	﹟	﹟	﹟
			L		0.591	0.736	0.612	0.755	0.534	0.501	0.505
		JS-0343	H	﹟	﹟	﹟	﹟	﹟	﹟	1.554	1.598	1.511	1.381	1.237	﹟	﹟	﹟	﹟	﹟	﹟
			L							0.439	0.465	0.504	0.395	0.405
		JS-0347	H	○	1.685	1.445	1.337	1.355	1.376	1.228	1.217	1.199	0.839	0.724	○	5.888	1.376	﹟	2.994	﹟
			L		0.481	0.443	0.437	0.454	0.362	0.363	0.314	0.414	0.289	0.324
		JS-0364	H	○	○	○	○	○	○	○	○	○	○	○	○	4.24	0.906	﹟	2.258	﹟
			L
		JS-0366	H	○	1.809	1.823	1.71	1.646	1.572	1.562	1.347	1.34	1.23	1.078	○	6.814	1.572	﹟	2.522	﹟
			L		0.603	0.675	0.531	0.62	0.37	0.427	0.371	0.42	0.357	0.337
		JS-0367	H	﹟	﹟	﹟	1.58	1.582	1.566	1.584	1.555	1.466	1.363	0.938	○	﹟	﹟	﹟	﹟	﹟
			L				0.424	0.513	0.346	0.366	0.315	0.395	0.326	0.33
		JS-0371	H	○	1.201	1.169	1.073	1.074	1.105	﹟	﹟	﹟	﹟	﹟	﹟	﹟	﹟	﹟	2.513	﹟
			L		0.455	0.523	0.417	0.45	0.412
		JS-0375	H	○	○	○	○	○	○	○	○	○	○	○	○	8.05	1.472	﹟	3.389	﹟
			L
		JS-0376	H	○	○	○	○	1.633	1.554	1.511	1.449	1.45	○	○	○	7.591	1.554	﹟	﹟	﹟
			L					0.66	0.557	0.472	0.474	0.476
		JS-0377	H	○	1.555	1.433	1.374	1.279	1.195	1.128	﹟	﹟	﹟	﹟	﹟	﹟	﹟	﹟	2.453	﹟
			L		0.466	0.469	0.442	0.55	0.524	0.469
		JS-0388	H	○	1.302	1.218	1.067	1.036	○	○	○	○	○	○	○	4.818	1.011	﹟	﹟	﹟
			L		0.316	0.439	0.368	0.342
		JS-0391	H	﹟	﹟	﹟	1.808	1.697	1.737	1.658	1.615	1.552	1.478	1.069	0.867	﹟	﹟	﹟	﹟	﹟
			L				0.689	0.713	0.559	0.503	0.582	0.572	0.438	0.476	0.691
		JS-0394	H	○	1.639	1.509	1.533	1.465	1.401	﹟	﹟	﹟	﹟	﹟	﹟	﹟	﹟	﹟	2.19	﹟
			L		0.477	0.535	0.409	0.422	0.517
		JS-0397	H	1.601	1.672	1.57	1.558	1.501	1.527	1.414	1.369	﹟	﹟	﹟	﹟	﹟	﹟	﹟	﹟	﹟
			L	1.506	0.622	0.603	0.492	0.459	0.518	0.431	0.447
		JS-0400	H	○	○	○	○	○	○	○	○	○	○	○	○	4.765	1.134	﹟	2.094	﹟
			L
		JS-0401	H	○	○	○	○	○	○	○	○	○	○	○	○	6.783	1.026	﹟	3.368	﹟
			L
		JS-0403	H	○	○	○	○	○	○	○	○	○	○	○	○	5.898	0.887	﹟	3.047	﹟
			L
		JS-0404	H	○	○	○	○	○	○	○	○	○	○	○	○	6.751	1.463	﹟	﹟	﹟
			L
		JS-0408	H	○	1.172	1.205	1.083	1.07	0.968	0.997	0.925	1.02	1.045	0.523	0.325	5.262	0.968	﹟	2.677	﹟
			L		0.471	0.475	0.489	0.403	0.405	0.358	0.291	0.226	0.243	0.216	0.328
		JS-0418	H	1.025	0.846	0.991	1.013	0.949	0.918	0.889	0.9	0.859	0.787	0.559	0.454	5.213	0.918	﹟	﹟	﹟
			L	1.146	0.4	0.468	0.394	0.435	0.351	0.311	0.316	0.31	0.248	0.234	0.323
		JS-0419	H	﹟	1.392	1.404	1.35	1.31	1.136	1.044	0.953	﹟	﹟	﹟	﹟	﹟	﹟	﹟	2.642	﹟
			L		0.418	0.403	0.377	0.401	0.33	0.328	0.34
		JS-0432	H	﹟	1.636	1.55	1.449	1.316	1.223	1.199	1.172	1.12	﹟	﹟	﹟	﹟	﹟	﹟	2.949	﹟
			L		0.411	0.429	0.492	0.483	0.439	0.371	0.356	0.417
		JS-0433	H	﹟	1.699	1.669	1.602	1.478	1.38	﹟	﹟	﹟	﹟	﹟	﹟	﹟	﹟	﹟	﹟	﹟
			L		0.611	0.594	0.501	0.47	0.569
		JS-0438	H	○	○	○	○	○	○	○	○	○	○	○	○	7.917	1.255	﹟	4.074	﹟
			L
		JS-0439	H	2.026	1.886	1.615	1.441	1.486	1.546	1.52	1.544	1.571	1.616	﹟	﹟	﹟	﹟	﹟	﹟	﹟
			L	1.778	0.924	0.761	0.63	0.542	0.42	0.436	0.554	0.479	0.602
		JS-0444	H	○	○	○	○	○	○	○	○	○	○	○	○	6.339	1.307	﹟	3.312	﹟
			L
		JS-0448	H	﹟	2.415	2.192	2.112	2.064	﹟	﹟	﹟	﹟	﹟	﹟	﹟	﹟	﹟	﹟	4.266	﹟
			L		0.732	0.739	0.575	0.665
		JS-0450	H	﹟	﹟	﹟	1.397	1.31	1.217	1.298	1.223	1.33	1.278	1.27	﹟	﹟	﹟	﹟	﹟	﹟
			L				0.407	0.506	0.407	0.495	0.395	0.45	0.368	0.441
		JS-0454	H	○	○	○	○	○	○	○	○	○	○	○	○	2.866	0.606	﹟	1.323	﹟
			L
		JS-0459	H	1.318	1.404	1.338	1.222	1.211	1.135	﹟	﹟	﹟	﹟	﹟	﹟	﹟	﹟	﹟	2.535	﹟
			L	1.287	0.454	0.515	0.373	0.413	0.452
		JS-0460	H	○	○	○	○	○	○	○	○	○	○	○	○	2.416	0.523	﹟	1.317	﹟
			L
		JS-0462	H	○	○	○	○	○	○	○	○	○	○	○	○	7.515	0.978	﹟	3.35	﹟
			L
		JS-0470	H	2.425	2.569	2.306	2.288	2.293	2.315	2.185	2.091	1.992	1.858	1.41	1.204	8.863	2.315	﹟	﹟	﹟
			L	1.941	0.756	0.906	0.8	0.804	0.755	0.636	0.633	0.758	0.466	0.479	0.831
		JS-0482	H	○	○	○	○	○	○	○	○	○	○	○	○	5.822	1.401	﹟	2.458	﹟
			L
		JS-0483	H	○	1.082	1.766	1.534	1.362	1.325	1.229	1.307	1.256	1.361	1.186	0.89	7.233	1.325	﹟	3.384	﹟
			L		1.28	0.577	0.628	0.489	0.494	0.462	0.531	0.337	0.476	0.366	0.364
		JS-0484	H	○	○	○	○	○	○	○	○	○	○	○	○	8.069	1.731	﹟	﹟	﹟
			L
		JS-0485	H	○	1.802	1.792	1.657	1.505	1.486	﹟	﹟	﹟	﹟	﹟	﹟	﹟	﹟	﹟	3.508	﹟
			L		0.585	0.544	0.474	0.511	0.468
		JS-0489	H	1.074	1.448	1.374	1.279	1.229	1.166	1.042	0.999	0.966	○	○	○	5.571	1.166	﹟	2.732	﹟
			L	1.464	0.344	0.416	0.372	0.405	0.394	0.353	0.293	0.29
		JS-0491	H	2.075	2.383	2.372	2.223	2.137	2.302	2.028	2.001	1.895	1.751	1.468	○	9.771	2.302	﹟	﹟	﹟
			L	1.841	1.009	0.729	0.642	0.801	0.798	0.569	0.58	0.649	0.524	0.481
		JS-0493	H	○	○	○	○	○	○	○	○	○	○	○	○	8.929	1.402	﹟	3.365	﹟
			L
		JS-0495	H	○	1.146	1.109	1.004	0.954	1.004	0.961	0.911	0.928	0.893	○	○	4.277	0.942	﹟	﹟	﹟
			L		0.396	0.377	0.322	0.277	0.347	0.28	0.349	0.245	0.223
		JS-0496	H	○	2.026	1.951	1.965	1.918	1.785	1.753	1.755	1.636	1.585	1.148	0.891	9.267	1.785	﹟	3.956	﹟
			L		0.887	0.952	0.699	0.684	0.755	0.764	0.512	0.543	0.485	0.441	0.695
		JS-0497	H	2.031	2.225	1.947	1.847	1.742	1.729	1.577	1.607	﹟	﹟	﹟	﹟	﹟	﹟	﹟	3.806	﹟
			L	1.752	0.838	0.657	0.732	0.637	0.731	0.635	0.723
		JS-0507	H	1.304	1.393	1.403	1.372	1.322	﹟	﹟	﹟	﹟	﹟	﹟	﹟	﹟	﹟	﹟	﹟	﹟
			L	1.137	0.451	0.494	0.448	0.384
		JS-0509	H	﹟	1.407	1.362	1.349	1.303	1.12	0.911	﹟	﹟	﹟	﹟	﹟	﹟	﹟	﹟	1.908	﹟
			L		0.488	0.548	0.395	0.485	0.386	0.353
		JS-0515	H	○	○	○	○	○	○	○	○	○	○	○	○	6.376	1.45	﹟	2.924	﹟
			L
		JS-0516	H	﹟	1.794	1.714	1.628	1.574	1.555	1.528	1.362	1.252	﹟	﹟	﹟	﹟	﹟	﹟	﹟	﹟
			L		0.601	0.665	0.541	0.545	0.454	0.44	0.368	0.39
		JS-0517	H	1.478	1.574	1.367	1.384	1.379	1.403	1.33	1.346	1.26	1.147	0.819	0.818	5.361	1.403	﹟	2.68	﹟
			L	1.219	0.414	0.35	0.483	0.421	0.322	0.269	0.294	0.385	0.285	0.331	0.568
		JS-0518	H	○	1.828	1.561	1.562	1.557	1.5	1.302	1.179	1.055	1.01	0.905	0.661	5.326	1.5	﹟	﹟	﹟
			L		0.504	0.514	0.34	0.554	0.402	0.371	0.333	0.37	0.316	0.42	0.498
		JS-0524	H	1.339	1.433	1.363	1.303	1.253	1.223	﹟	﹟	﹟	﹟	﹟	﹟	﹟	﹟	﹟	﹟	﹟
			L	1.44	0.687	0.514	0.448	0.501	0.577
		JS-0525	H	2.157	2.177	2.064	2.065	1.949	1.964	﹟	﹟	﹟	﹟	﹟	﹟	﹟	﹟	﹟	﹟	﹟
			L	2.286	1.031	0.984	0.85	0.846	0.68
		JS-0526	H	○	○	○	○	○	○	○	○	○	○	○	○	5.049	0.97	﹟	﹟	﹟
			L
		JS-0528	H	○	○	○	○	○	○	○	○	○	○	○	○	7.492	1.721	﹟	﹟	﹟
			L
		JS-0529	H	○	2.025	1.975	2.015	1.912	1.624	1.538	1.415	1.319	1.289	1.046	0.913	8.966	1.624	﹟	﹟	﹟
			L		0.818	0.899	0.899	0.735	0.851	0.571	0.58	0.583	0.596	0.552	0.888
		JS-0531	H	1.531	1.413	1.471	1.575	1.548	1.362	1.555	1.506	1.471	1.463	1.174	0.65	7.087	1.362	﹟	2.23	﹟
			L	1.306	0.571	0.537	0.514	0.54	0.444	0.439	0.463	0.397	0.339	0.327	0.408
		JS-0540	H	1.346	1.377	1.305	1.227	1.159	1.16	1.135	1.037	0.979	0.899	○	○	6.255	1.16	﹟	﹟	﹟
			L	1.376	0.528	0.541	0.465	0.502	0.352	0.36	0.386	0.37	0.339
		JS-0541	H	1.874	1.998	1.853	1.728	1.709	1.716	1.689	1.772	1.655	1.624	1.621	0.945	9.182	1.716	﹟	﹟	﹟
			L	1.912	0.668	0.809	0.769	0.785	0.482	0.549	0.478	0.517	0.432	0.369	0.864
		JS-0554	H	○	○	○	○	○	○	○	○	○	○	○	○	5.527	1.361	﹟	2.456	﹟
			L
		JS-0557	H	﹟	1.811	1.871	1.718	1.665	1.639	1.614	1.476	1.429	﹟	﹟	﹟	8.1	1.639	﹟	﹟	﹟
			L		0.71	0.785	0.582	0.569	0.568	0.546	0.478	0.445
		JS-0561	H	1.689	1.571	1.506	1.474	1.505	1.444	1.476	﹟	﹟	﹟	﹟	﹟	﹟	﹟	﹟	4.093	﹟
			L	1.331	0.692	0.663	0.655	0.669	0.648	0.493
		JS-0562	H	○	○	○	○	○	○	○	○	○	○	○	○	1.665	0.4	﹟	0.796	﹟
			L
		JS-0565	H	○	○	○	○	○	○	○	○	○	○	○	○	5.3	0.946	﹟	2.217	﹟
			L
		JS-0567	H	﹟	0.366	0.347	0.366	0.371	0.374	0.365	﹟	﹟	﹟	﹟	﹟	﹟	﹟	﹟	0.768	﹟
			L		0.125	0.118	0.169	0.133	0.128	0.094
		JS-0569	H	﹟	﹟	﹟	﹟	0.984	0.988	1.071	0.981	1.025	0.998	0.734	0.526	﹟	﹟	﹟	﹟	﹟
			L					0.406	0.414	0.347	0.33	0.3	0.306	0.343	0.383
		JS-0573	H	○	1.497	1.499	1.481	1.428	1.3	1.155	○	○	○	○	○	6.501	1.265	﹟	2.337	﹟
			L		0.456	0.453	0.481	0.527	0.443	0.374
		JS-0579	H	﹟	1.791	1.696	1.682	﹟	﹟	﹟	﹟	﹟	﹟	﹟	﹟	﹟	﹟	﹟	﹟	﹟
			L		0.58	0.54	0.486
		JS-0584	H	2.258	2.59	2.378	2.257	﹟	﹟	﹟	﹟	﹟	﹟	﹟	﹟	﹟	﹟	﹟	﹟	﹟
			L	1.717	0.93	0.804	0.815
		JS-0587	H	○	○	○	○	○	○	○	○	○	○	○	○	8.135	1.493	﹟	3.555	﹟
			L
		JS-0589	H	1.356	1.513	1.358	1.328	1.345	1.268	1.081	1.037	1.042	0.904	0.734	0.536	6.04	1.268	﹟	2.505	﹟
			L	1.441	0.451	0.53	0.423	0.428	0.387	0.316	0.344	0.305	0.368	0.28	0.407
		JS-0590	H	﹟	﹟	1.576	1.572	1.511	1.484	1.438	1.435	1.376	1.271	0.891	0.579	﹟	﹟	﹟	﹟	﹟
			L			0.608	0.614	0.528	0.548	0.523	0.453	0.398	0.382	0.399	0.556
		JS-0592	H	○	1.804	○	1.7	1.762	1.715	1.671	1.659	1.509	1.41	1.146	0.801	7.041	1.671	﹟	2.741	﹟
			L		0.621		0.531	0.499	0.431	0.383	0.344	0.371	0.332	0.319	0.446
		JS-0593	H	○	1.658	1.492	1.229	○	○	○	○	○	○	○	○	6.81	1.173	﹟	3.002	﹟
			L		0.648	0.574	0.491
		JS-0594	H	﹟	﹟	﹟	1.565	1.404	1.489	1.478	1.513	1.404	1.323	0.833	0.696	﹟	﹟	﹟	﹟	﹟
			L				0.522	0.665	0.51	0.481	0.338	0.401	0.398	0.313	0.42
		JS-0596	H	1.524	1.48	1.507	1.441	1.39	1.414	1.39	1.373	1.383	1.283	0.976	0.651	6.438	1.414	﹟	2.887	﹟
			L	1.086	0.506	0.54	0.462	0.388	0.418	0.412	0.353	0.358	0.377	0.29	0.633
		JS-0597	H	○	1.78	1.624	1.452	1.527	1.459	1.356	1.256	1.292	1.332	1.007	0.749	7.852	1.459	﹟	﹟	﹟
			L		0.604	0.667	0.449	0.609	0.529	0.43	0.411	0.484	0.461	0.304	0.407
		JS-0598	H	○	○	○	○	0.903	0.925	0.873	0.855	0.841	0.734	0.625	0.423	5.024	0.925	﹟	2.704	﹟
			L					0.36	0.378	0.327	0.328	0.31	0.278	0.292	0.336
		JS-0600	H	1.482	1.512	1.369	1.264	1.229	1.259	1.225	1.224	1.13	1.102	0.709	0.659	7.248	1.259	﹟	3.13	﹟
			L	1.474	0.663	0.638	0.619	0.512	0.48	0.481	0.38	0.331	0.285	0.366	0.558
		JS-0601	H	○	○	○	○	○	○	○	○	○	○	○	○	11.068	2.435	﹟	4.734	﹟
			L
		JS-0603	H	○	2.065	2.019	1.877	1.958	2.029	1.757	1.717	1.594	1.601	1.109	0.841	9.12	2.029	﹟	3.442	﹟
			L		0.61	0.865	0.642	0.779	0.658	0.592	0.604	0.656	0.453	0.388	0.613
		JS-0607	H	○	1.501	1.404	1.343	1.253	1.232	﹟	﹟	﹟	﹟	﹟	﹟	﹟	﹟	﹟	2.327	﹟
			L		0.607	0.514	0.558	0.482	0.475
		JS-0608	H	﹟	﹟	﹟	1.308	1.415	1.365	1.253	1.272	1.213	1.078	1.05	0.711	﹟	﹟	﹟	﹟	﹟
			L				0.53	0.597	0.561	0.459	0.426	0.457	0.329	0.307	0.523
		JS-0610	H	﹟	﹟	﹟	1.621	1.733	1.664	1.563	1.498	1.45	1.34	0.959	0.763	﹟	﹟	﹟	3.319	﹟
			L				0.657	0.546	0.566	0.515	0.63	0.408	0.388	0.328	0.431
		JS-0612	H	○	○	○	○	○	○	○	○	○	○	○	○	6.737	1.44	﹟	﹟	﹟
			L
		JS-0615	H	﹟	0.503	0.474	0.475	0.449	0.437	0.414	0.42	0.398	0.387	0.289	0.193	2.062	0.437	﹟	0.898	﹟
			L		0.186	0.145	0.145	0.157	0.151	0.102	0.106	0.117	0.096	0.104	0.148
		JS-0618	H	﹟	2.315	2.207	2.087	2.061	2.058	﹟	﹟	﹟	﹟	﹟	﹟	﹟	﹟	﹟	4.653	﹟
			L		0.891	0.909	0.677	0.783	0.766
		JS-0619	H	2.817	2.842	2.645	2.622	2.543	2.521	2.516	2.375	2.224	○	○	○	12.763	2.521	﹟	﹟	﹟
			L	2.287	1.093	1.115	0.918	1.074	0.988	0.853	0.703	0.851
		JS-0620	H	○	○	○	○	○	○	○	○	○	○	○	○	7.449	1.455	﹟	3.695	﹟
			L
		JS-0621	H	1.245	1.38	1.246	1.247	1.21	1.137	1.052	1.06	1.026	0.952	0.785	0.64	5.94	1.137	﹟	2.914	﹟
			L	1.127	0.517	0.545	0.502	0.489	0.487	0.363	0.396	0.406	0.323	0.303	0.503
		JS-0624	H	○	○	○	○	○	○	○	○	○	○	○	○	4.149	0.801	﹟	﹟	﹟
			L
		JS-0625	H	﹟	﹟	﹟	﹟	﹟	﹟	﹟	1.227	1.203	1.114	0.978	0.563	﹟	﹟	﹟	﹟	﹟
			L								0.453	0.407	0.44	0.362	0.453
		JS-0629	H	0.726	0.692	0.666	0.666	0.634	0.625	﹟	﹟	﹟	﹟	﹟	﹟	﹟	﹟	﹟	0.808	﹟
			L	0.575	0.228	0.15	0.143	0.146	0.153
		JS-0630	H	﹟	﹟	﹟	﹟	﹟	﹟	﹟	1.238	1.216	1.036	0.861	0.601	﹟	﹟	﹟	﹟	﹟
			L								0.314	0.306	0.328	0.294	0.394
		JS-0635	H	﹟	﹟	﹟	﹟	﹟	﹟	﹟	1.107	1.091	1.096	0.765	0.602	﹟	﹟	﹟	﹟	﹟
			L								0.39	0.371	0.317	0.306	0.395
		JS-0638	H	0.307	0.275	0.272	0.253	0.242	0.233	0.223	0.222	0.23	0.207	0.185	0.12	1.276	0.233	﹟	0.343	﹟
			L	0.307	0.119	0.111	0.092	0.087	0.087	0.068	0.076	0.076	0.054	0.062	0.088
		JS-0640	H	○	○	○	○	○	○	○	○	○	○	○	○	7.345	1.351	﹟	﹟	﹟
			L
		JS-0643	H	1.815	1.891	﹟	﹟	﹟	﹟	﹟	﹟	﹟	﹟	﹟	﹟	﹟	﹟	﹟	﹟	﹟
			L	1.772	0.589
		JS-0644	H	○	○	○	○	○	○	○	○	○	○	○	○	1.994	0.332	﹟	0.93	﹟
			L
		JS-0645	H	○	○	○	○	○	○	○	○	○	○	○	○	5.461	1.065	﹟	1.88	﹟
			L
		JS-0646	H	1.804	1.624	1.703	1.663	1.55	1.528	1.546	1.429	1.355	1.298	0.725	0.601	7.12	1.528	﹟	﹟	﹟
			L	1.822	0.455	0.456	0.555	0.647	0.556	0.418	0.458	0.489	0.377	0.277	0.456
		JS-0649	H	0.462	0.475	0.449	0.403	0.383	0.407	﹟	﹟	﹟	﹟	﹟	﹟	﹟	﹟	﹟	1.063	﹟
			L	0.426	0.156	0.187	0.194	0.176	0.187
		JS-0651	H	1.778	1.755	1.594	1.587	1.449	1.407	1.354	1.354	1.31	1.162	0.845	0.741	6.848	1.407	﹟	2.694	﹟
			L	1.377	0.485	0.489	0.52	0.478	0.543	0.406	0.332	0.483	0.301	0.211	0.391
		JS-0656	H	○	1.04	0.987	○	○	○	○	○	○	○	○	○	5.482	1.032	﹟	2.078	﹟
			L		0.451	0.444
		JS-0669	H	1.692	1.756	1.601	1.554	1.477	1.36	1.454	1.611	1.557	﹟	﹟	﹟	6.815	1.405	﹟	﹟	﹟
			L	1.418	0.719	0.515	0.591	0.532	0.5	0.519	0.349	0.37
		JS-0674	H	﹟	﹟	﹟	1.602	1.565	1.596	1.492	1.476	1.301	1.236	0.98	0.869	﹟	﹟	﹟	﹟	﹟
			L				0.715	0.581	0.613	0.531	0.392	0.568	0.389	0.263	0.563
		JS-0677	H	○	○	○	○	○	○	○	○	○	○	○	○	5.191	1.093	﹟	2.022	﹟
			L
		JS-0688	H	﹟	﹟	1.433	1.405	1.406	1.352	1.28	1.27	1.095	1.003	0.954	0.596	﹟	﹟	﹟	﹟	﹟
			L			0.462	0.46	0.462	0.478	0.346	0.398	0.449	0.447	0.265	0.462
		JS-0690	H	○	○	○	○	○	○	○	○	○	○	○	○	6.246	1.186	﹟	3.226	﹟
			L
		JS-0692	H	﹟	﹟	﹟	﹟	﹟	﹟	﹟	1.506	1.447	1.321	1.004	0.803	﹟	﹟	﹟	﹟	﹟
			L								0.466	0.48	0.41	0.327	0.399
		JS-0693	H	﹟	﹟	﹟	0.812	0.84	0.889	0.815	0.9	0.862	0.845	0.748	0.515	﹟	﹟	﹟	﹟	﹟
			L				0.365	0.272	0.376	0.312	0.299	0.325	0.311	0.356	0.555
		JS-0696	H	﹟	﹟	﹟	﹟	1.32	1.255	1.154	1.169	1.1	1.027	0.763	0.673	﹟	﹟	﹟	﹟	﹟
			L					0.485	0.442	0.388	0.329	0.42	0.308	0.329	0.325
		JS-0698	H	○	○	○	○	○	○	○	○	○	○	○	○	9.822	2.257	﹟	3.07	﹟
			L
		JS-0702	H	﹟	1.545	1.442	1.442	1.348	﹟	﹟	﹟	﹟	﹟	﹟	﹟	﹟	﹟	﹟	2.253	﹟
			L		0.546	0.454	0.418	0.411
		JS-0708	H	1.523	1.575	1.45	1.433	1.398	﹟	﹟	﹟	﹟	﹟	﹟	﹟	﹟	﹟	﹟	﹟	﹟
			L	1.339	0.617	0.69	0.527	0.447
		JS-0711	H	○	○	○	○	○	○	○	○	○	○	○	○	7.546	1.459	﹟	﹟	﹟
			L
		JS-0720	H	○	○	○	○	○	○	○	○	○	○	○	○	6.488	1.213	﹟	2.466	﹟
			L
		JS-0721	H	1.206	1.239	1.193	1.185	1.16	1.063	1.043	1.065	1.025	0.971	0.744	0.447	5.367	1.063	﹟	2.159	﹟
			L	1.139	0.464	0.46	0.38	0.402	0.375	0.298	0.299	0.347	0.181	0.202	0.377
		JS-0722	H	﹟	﹟	1.856	1.943	1.844	1.901	1.834	1.824	1.771	﹟	﹟	﹟	﹟	﹟	﹟	﹟	﹟
			L			0.902	0.746	0.848	0.63	0.57	0.549	0.634
		JS-0725	H	○	○	○	○	○	○	○	○	○	○	○	○	7.463	1.053	﹟	3.666	﹟
			L
		JS-0726	H	○	○	○	○	○	○	○	○	○	○	○	○	3.291	0.81	﹟	﹟	﹟
			L
		JS-0733	H	1.899	1.622	1.645	1.568	1.588	﹟	﹟	﹟	﹟	﹟	﹟	﹟	﹟	﹟	﹟	2.977	﹟
			L	1.644	0.608	0.58	0.606	0.581
		JS-0738	H	○	1.705	1.531	1.587	1.382	1.384	1.303	1.233	1.16	○	○	○	7.111	1.191	﹟	﹟	﹟
			L		0.675	0.578	0.519	0.533	0.49	0.465	0.589	0.395
		JS-0739	H	﹟	﹟	﹟	1.617	1.634	1.709	1.682	1.606	1.572	1.458	0.98	0.656	﹟	﹟	﹟	﹟	﹟
			L				0.484	0.58	0.819	0.632	0.531	0.585	0.431	0.528	0.699
		JS-0740	H	○	○	○	○	○	○	○	○	○	○	○	○	7.344	1.556	﹟	2.097	﹟
			L
		JS-0844	H	○	○	○	○	○	○	○	○	○	○	○	○	1.95	0.374	﹟	0.81	﹟
			L
		JS-0847	H	○	○	○	○	○	○	○	○	○	○	○	○	1.174	0.245	﹟	0.63	﹟
			L
		JS-0848	H	○	○	○	○	○	○	○	○	○	○	○	○	1.715	0.394	﹟	0.668	﹟
			L
		JS-0850	H	○	○	○	○	○	○	○	○	○	○	○	○	0.91	0.182	﹟	0.365	﹟
			L
		JS-0876	H	○	○	○	○	○	○	○	○	○	○	○	○	1.08	0.203	﹟	0.306	﹟
			L
		JS-0886	H	○	○	○	○	○	○	○	○	○	○	○	○	1.36	0.274	﹟	0.441	﹟
			L
		JS-0894	H	○	○	○	○	○	○	○	○	○	○	○	○	1.334	0.24	﹟	0.577	﹟
			L
		JS-0904	H	0.346	0.36	0.331	0.32	0.309	0.31	0.295	0.279	0.281	0.249	0.191	0.186	1.399	0.32	﹟	0.735	﹟
			L	0.366	0.116	0.134	0.096	0.126	0.097	0.089	0.078	0.078	0.076	0.075	0.113
		JS-0930	H	○	0.379	0.367	0.349	0.337	0.306	0.305	0.289	0.271	0.27	0.251	0.175	1.41	0.306	﹟	0.632	﹟
			L		0.103	0.123	0.095	0.121	0.091	0.078	0.077	0.082	0.082	0.07	0.107
		JS-0937	H	○	○	○	○	○	○	○	○	○	○	○	○	1.233	0.298	﹟	0.464	﹟
			L
		JS-0964	H	○	○	○	○	○	○	○	○	○	○	○	○	0.956	0.127	﹟	0.476	﹟
			L
		JS-0968	H	○	0.328	0.304	0.293	0.275	0.263	0.258	0.243	0.23	0.224	0.165	0.118	1.104	0.266	﹟	0.562	﹟
			L		0.074	0.081	0.071	0.089	0.066	0.061	0.057	0.061	0.058	0.045	0.065
		JS-0975	H	0.256	0.272	0.256	0.253	0.244	0.223	0.216	0.179	0.162	0.155	○	○	1.204	0.227	﹟	0.523	﹟
			L	0.313	0.079	0.113	0.084	0.085	0.088	0.083	0.071	0.063	0.066
		JS-0988	H	○	○	○	0.26	0.242	0.238	0.247	0.229	0.234	0.216	0.157	0.114	1.132	0.243	﹟	0.533	﹟
			L				0.064	0.072	0.06	0.049	0.06	0.062	0.06	0.057	0.098
		JS-0991	H	○	○	○	○	○	○	○	○	○	○	○	○	1.105	0.293	0. 649	0.581	1.105
			L
		JS-0993	H	○	0.284	0.27	0.242	0.25	0.241	0.228	0.224	0.216	0.195	0.142	0.122	1.047	0.241	﹟	0.604	﹟
			L		0.065	0.09	0.067	0.098	0.064	0.067	0.051	0.05	0.053	0.038	0.095
		JS-0995	H	○	0.489	0.44	0.434	0.41	0.392	0.381	0.374	0.355	0.331	○	○	2.453	0.402	﹟	1.097	﹟
			L		0.259	0.209	0.211	0.211	0.163	0.208	0.147	0.136	0.132
		JS-0999	H	○	○	○	0.268	0.261	0.254	0.243	0.249	0.24	0.244	0.186	0.103	1.165	0.262	﹟	﹟	﹟
			L				0.097	0.091	0.067	0.073	0.074	0.068	0.063	0.045	0.073
		JS-1035	H	﹟	﹟	﹟	﹟	﹟	﹟	0.346	0.336	0.313	0.277	0.207	0.155	﹟	﹟	﹟	﹟	﹟
			L							0.092	0.091	0.111	0.084	0.103	0.138
		JS-1052	H	﹟	0.335	0.299	0.282	0.302	0.313	0.329	﹟	﹟	﹟	﹟	﹟	﹟	﹟	﹟	0.925	﹟
			L		0.112	0.105	0.071	0.085	0.127	0.092
		JS-1068	H	0.271	0.272	0.257	0.243	0.246	0.216	0.204	0.191	0.186	0.195	﹟	﹟	﹟	﹟	﹟	0.657	﹟
			L	0.217	0.111	0.108	0.087	0.09	0.062	0.068	0.064	0.064	0.057
		JS-1092	H	0.293	0.338	0.293	0.268	0.282	0.256	0.261	0.263	0.248	0.246	0.217	0.158	1.406	0.256	﹟	0.787	﹟
			L	0.247	0.11	0.111	0.094	0.097	0.097	0.095	0.079	0.086	0.084	0.081	0.127
		JS-1099	H	○	○	○	○	○	○	○	○	○	○	○	○	1.324	0.263	﹟	0.493	﹟
			L
		JS-1105	H	○	○	○	○	0.245	0.241	0.234	0.223	0.214	0.219	0.138	0.117	1.068	0.239	﹟	0.567	﹟
			L					0.076	0.06	0.079	0.061	0.064	0.054	0.042	0.078
		JS-2046	H	3.041	2.864	2.484	2.411	2.431	2.302	2.225	2.19	2.109	1.693	1.46	0.946	﹟	﹟	﹟	﹟	﹟
			L	2.484	0.96	0.741	0.733	0.926	0.661	0.513	0.525	0.491	0.505	0.438	0.848
		JS-2068	H	﹟	﹟	﹟	﹟	0.21	0.188	0.196	0.18	0.168	0.162	0.128	0.119	﹟	﹟	﹟	﹟	﹟
			L					0.082	0.066	0.06	0.063	0.052	0.049	0.051	0.056
		JS-2080	H	○	1.368	1.191	1.138	1.203	1.148	1.091	1.134	0.985	0.904	○	○	5.566	1.203	﹟	1.999	﹟
			L		0.467	0.559	0.423	0.498	0.276	0.349	0.256	0.254	0.236
		JS-2092	H	1.794	1.675	1.408	1.389	1.322	1.176	1.157	1.102	0.901	0.776	0.752	0.543	1.16625	5.845	﹟	﹟	﹟
			L	1.216	0.76	0.624	0.601	0.523	0.499	0.466	0.428	0.3	0.248	0.231
		JS-2093	H	○	○	○	○	○	○	○	○	○	○	○	○	2.99	0.647	﹟	﹟	﹟
			L
		JS-2094	H	﹟	﹟	﹟	﹟	﹟	1.413	1.406	1.408	1.298	1.198	1.211	﹟	﹟	﹟	﹟	﹟	﹟
			L						0.486	0.472	0.449	0.41	0.368	0.442
		JS-2098	H	1.745	1.902	1.716	1.562	1.417	1.399	1.402	1.285	﹟	﹟	﹟	﹟	﹟	﹟	﹟	﹟	﹟
			L	1.819	0.547	0.518	0.418	0.53	0.473	0.539	0.45
		JS-2102	H	﹟	1.477	1.461	1.376	1.411	1.301	1.285	1.194	1.198	1.143	0.949	0.548	﹟	﹟	﹟	﹟	﹟
			L		0.403	0.585	0.496	0.585	0.457	0.4	0.422	0.401	0.317	0.297	0.448
		JS-2115	H	1.51	1.335	1.346	1.338	1.272	1.154	1.12	1.131	1.072	0.674	0.63	0.494	﹟	﹟	﹟	﹟	﹟
			L	1.44	0.383	0.45	0.473	0.426	0.406	0.502	0.404	0.348	0.212	0.237	0.27
		JS-2116	H	﹟	1.124	1.111	1.195	1.134	1.049	1.1	1.105	0.957	﹟	﹟	﹟	﹟	﹟	﹟	﹟	﹟
			L		0.281	0.351	0.423	0.361	0.385	0.365	0.302	0.267
		JS-2119	H	﹟	2.521	2.212	2.354	2.196	2.136	1.951	﹟	﹟	﹟	﹟	﹟	﹟	﹟	﹟	﹟	﹟
			L		0.717	0.955	0.929	0.684	0.824	0.879
		JS-2120	H	﹟	﹟	2.315	2.311	2.115	2.228	2.295	2.18	1.966	1.691	1.242	0.602	﹟	﹟	﹟	﹟	﹟
			L			0.673	0.732	0.657	0.649	0.644	0.585	0.488	0.488	0.349	0.46
		JS-2122	H	﹟	2.531	2.155	2.096	1.965	2.004	2.094	﹟	﹟	﹟	﹟	﹟	﹟	﹟	﹟	﹟	﹟
			L		0.904	0.864	0.778	0.79	0.662	0.621
		JS-2124	H		﹟	﹟	﹟	2.055	2.033	1.987	1.949	1.965	1.946	1.089	0.696	﹟	﹟	﹟	﹟	﹟
			L					0.917	0.848	0.757	0.755	0.791	0.868	0.359	0.468
		JS-2129	H	1.668	1.648	1.593	1.558	1.46	1.376	1.505	1.386	1.361	1.371	0.908	0.631	﹟	﹟	﹟	﹟	﹟
			L	1.768	0.414	0.503	0.562	0.536	0.438	0.419	0.489	0.422	0.309	0.323	0.581
		JS-2132	H	﹟	1.171	1.18	1.14	1.076	1.027	1.089	1.032	0.936	0.862	0.579	0.425	﹟	﹟	﹟	﹟	﹟
			L		0.332	0.323	0.328	0.385	0.29	0.323	0.32	0.282	0.289	0.221	0.299
		JS-2133	H	﹟	﹟	0.474	0.401	0.373	0.348	0.385	0.379	0.324	0.202	0.172	0.154	﹟	﹟	﹟	﹟	﹟
			L			0.229	0.163	0.181	0.157	0.158	0.124	0.144	0.113	0.08	0.101
		JS-2144	H	﹟	0.576	0.47	0.49	0.484	0.503	0.466	0.434	0.399	0.364	0.264	0.165	2.031	0.504	﹟	﹟	﹟
			L		0.159	0.167	0.162	0.17	0.175	0.128	0.114	0.135	0.097	0.117	0.123
		JS-2154	H	0.39	0.357	0.33	0.322	0.319	0.3	0.304	0.314	0.292	0.229	0.208	0.182	﹟	﹟	﹟	﹟	﹟
			L	0.32	0.086	0.089	0.082	0.093	0.091	0.071	0.071	0.073	0.055	0.049	0.104
		JS-2368	H	﹟	0.542	0.514	0.463	0.454	0.438	0.461	0.431	0.405	0.395	0.281	0.14	﹟	﹟	﹟	﹟	﹟
			L		0.196	0.146	0.15	0.137	0.122	0.124	0.106	0.108	0.075	0.082	0.107
		JS-2378	H	﹟	﹟	﹟	﹟	2.651	2.731	2.593	2.423	2.208	2.183	2.032	○	﹟	﹟	﹟	﹟	﹟
			L					1.438	1.36	1.33	1.225	1.108	1.099	0.774
		JS-2394	H	﹟	﹟	﹟	1.523	1.578	1.535	1.549	1.691	1.733	1.656	1.39	0.963	﹟	﹟	﹟	﹟	﹟
			L				0.7	0.603	0.593	0.518	0.558	0.587	0.564	0.525	0.588
		JS-2403	H	﹟	0.249	0.238	0.228	0.23	0.242	0.231	0.225	0.22	0.209	0.152	0.124	﹟	﹟	﹟	﹟	﹟
			L		0.096	0.085	0.073	0.079	0.069	0.06	0.061	0.064	0.056	0.065	0.069
	Mafang (28)	MF-1172	H	○	0.444	0.427	0.409	0.405	0.386	0.341	0.343	0.311	0.317	0.239	0.166	1.876	0.386	﹟	1.039	﹟
			L		0.15	0.145	0.114	0.134	0.11	0.106	0.093	0.095	0.092	0.066	0.114
		MF-1196	H	○	○	○	○	○	○	○	○	○	○	○	○	1.364	0.251	﹟	0.596	﹟
			L
		MF-1203	H	○	○	○	○	○	○	○	○	○	○	○	○	1.849	0.368	﹟	0.989	﹟
			L
		MF-1207	H	○	○	○	○	○	○	○	○	○	○	○	○	0.995	0.217	﹟	0.414	﹟
			L
		MF-1216	H	○	○	○	○	○	○	○	○	○	○	○	○	1.807	0.327	﹟	﹟	﹟
			L
		MF-1220	H	1.178	1.238	1.133	1.191	1.139	1.123	1.059	1.015	1.005	0.986	0.979	○	5.901	1.123	﹟	2.556	﹟
			L	1.037	0.489	0.49	0.434	0.452	0.384	0.32	0.292	0.31	0.245	0.31
		MF-1226	H	0.528	0.507	0.442	0.403	0.394	0.426	0.393	0.366	0.344	0.31	0.276	0.173	1.895	0.426	1.204	0.428	3.099
			L	0.504	0.172	0.192	0.161	0.154	0.148	0.133	0.114	0.099	0.088	0.093	0.139
		MF-1232	H	﹟	﹟	﹟	1.754	1.646	1.596	1.499	1.448	1.462	1.37	0.759	0.59	﹟	﹟	﹟	﹟	﹟
			L				0.42	0.427	0.338	0.463	0.464	0.398	0.331	0.347	0.437
		MF-1234	H	﹟	1.479	1.397	1.282	1.26	1.152	1.264	1.255	1.253	1.265	1.067	﹟	﹟	﹟	﹟	2.631	﹟
			L		0.592	0.5	0.52	0.424	0.491	0.425	0.447	0.463	0.352	0.4
		MF-1236	H	1.963	2.035	1.753	1.699	1.561	1.601	1.594	1.395	1.457	1.405	0.902	0.99	7.606	1.601	﹟	3.459	﹟
			L	1.773	0.648	0.747	0.594	0.699	0.517	0.506	0.49	0.511	0.455	0.295	0.612
		MF-1239	H	1.607	1.817	1.685	1.688	1.685	1.614	1.642	1.609	1.599				﹟	﹟	﹟	2.958	﹟
			L	1.571	0.564	0.708	0.5	0.542	0.532	0.438	0.43	0.46
		MF-1247	H	﹟	﹟	﹟	1.351	1.333	1.309	1.325	1.319	1.298	1.183	0.961	0.697	﹟	﹟	﹟	﹟	﹟
			L				0.461	0.534	0.437	0.428	0.339	0.304	0.313	0.276	0.432
		MF-1248	H	○	○	○	○	○	○	○	○	○	○	○	○	6.032	1.082	﹟	3.063	﹟
			L
		MF-1252	H	○	○	○	○	○	○	○	○	○	○	○	○	4.881	1.112	﹟	1.814	﹟
			L
		MF-1253	H	○	1.829	1.767	1.773	1.676	1.736	1.668	1.733	1.612	○	○	○	8.753	1.736	﹟	3.185	﹟
			L		0.687	0.705	0.522	0.504	0.448	0.63	0.565	0.462
		MF-1258	H	○	1.716	1.659	1.618	1.679	1.654	1.656	1.664	1.625	1.575	○	○	8.136	1.654	﹟	﹟	﹟
			L		0.593	0.732	0.586	0.692	0.678	0.608	0.476	0.52	0.416
		MF-1262	H	﹟	﹟	﹟	﹟	1.212	1.167	1.162	1.083	1.034	1.046	0.811	0.642	﹟	﹟	﹟	﹟	﹟
			L					0.358	0.328	0.31	0.257	0.295	0.277	0.25	0.365
		MF-1263	H	2.01	2.142	2.08	1.919	1.971	1.849	1.644	1.789	1.751	1.472	1.039	0.728	7.854	1.849	﹟	3.269	﹟
			L	1.779	0.684	0.636	0.606	0.455	0.47	0.492	0.443	0.364	0.394	0.275	0.437
		MF-1272	H	○	1.567	1.391	1.352	1.299	1.224	1.184	○	○	○	○	○	6.696	1.265	﹟	3.37	﹟
			L		0.556	0.706	0.558	0.584	0.442	0.451
		MF-1273	H	﹟	﹟	﹟	1.553	1.572	1.488	1.307	1.256	1.055	1.254	0.933	0.69	﹟	﹟	﹟	﹟	﹟
			L				0.475	0.517	0.446	0.508	0.403	0.418	0.335	0.303	0.483
		MF-1280	H	2.201	2.339	2.218	2.204	1.964	1.848	1.718	1.656	1.566	1.549	1.019	0.844	9.5	1.848	﹟	3.943	﹟
			L	2.243	0.622	0.69	0.63	0.75	0.728	0.531	0.415	0.506	0.608	0.349	0.501
		MF-1281	H	○	○	○	○	○	○	○	○	○	○	○	○	7.578	1.589	﹟	﹟	﹟
			L
		MF-1290	H	1.529	1.389	1.384	1.328	1.161	1.218	1.289	1.295	1.252	1.01	0.788	0.614	6.034	1.218	﹟	2.089	﹟
			L	1.364	0.559	0.499	0.372	0.361	0.292	0.386	0.369	0.338	0.365	0.263	0.455
		MF-1321	H	○	○	○	○	○	○	○	○	○	○	○	○	8.296	1.378	﹟	2.969	﹟
			L
		MF-1324	H	2.434	2.495	2.359	2.365	﹟	﹟	﹟	﹟	﹟	﹟	﹟	﹟	﹟	﹟	﹟	﹟	﹟
			L	2.143	0.882	0.923	0.788
		MF-1933	H	0.288	0.267	0.241	0.259	0.256	0.263	0.236	0.236	0.232	0.211	0.183	0.123	﹟	﹟	﹟	﹟	﹟
			L	0.318	0.113	0.095	0.077	0.097	0.077	0.075	0.07	0.072	0.052	0.067	0.103
		MF-2389	H	0.494	0.45	0.408	0.402	0.354	0.34	﹟	﹟	﹟	﹟	﹟	﹟	1.339	0.34	﹟	﹟	﹟
			L	0.405	0.199	0.121	0.139	0.129	0.117
		MF-2390	H	﹟	0.305	0.297	0.24	0.214	0.185	0.206	0.211	0.192	0.162	0.12	0.112	﹟	﹟	﹟	﹟	﹟
			L		0.127	0.108	0.11	0.083	0.073	0.074	0.084	0.06	0.056	0.047	0.056
	Sanjiezi (49)	SJZ-004	H	○	0.394	0.404	0.375	0.372	0.355	0.357	0.371	0.348	0.329	0.275	0.175	1.588	0.355	﹟	﹟	﹟
			L		0.145	0.145	0.126	0.118	0.09	0.102	0.086	0.108	0.078	0.083	0.123
		SJZ-007	H	0.546	0.536	0.489	0.463	0.457	0.446	0.419	0.413	0.416	0.392	0.314	0.231	1.889	0.447	1.104	1.139	2.993
			L	0.39	0.153	0.162	0.124	0.154	0.124	0.138	0.126	0.129	0.108	0.103	0.114
		SJZ-018	H	1.75	1.849	1.575	1.471	1.416	1.338	1.344	1.331	1.303	1.237	0.84	○	7.176	1.338	﹟	3.241	﹟
			L	1.504	0.578	0.512	0.467	0.647	0.445	0.469	0.596	0.466	0.385	0.245
		SJZ-020	H	1.424	1.387	1.336	1.253	1.214	1.159	1.125	1.029	0.986	0.932	0.754		5.595	1.145	﹟	﹟	﹟
			L	1.302	0.468	0.469	0.364	0.54	0.376	0.382	0.399	0.363	0.291	0.231	0.4
		SJZ-021	H	﹟	﹟	﹟	﹟	﹟	1.976	1.96	1.929	1.832	1.72	1.61	1.296	﹟	﹟	﹟	﹟	﹟
			L						0.668	0.712	0.74	0.559	0.523	0.459	1.015
		SJZ-028	H	○	○	○	○	○	○	○	○	○	○	○	○	1.917	0.315	﹟	0.513	﹟
			L
		SJZ-037	H	○	○	○	○	○	○	○	○	○	○	○	○	8.527	1.713	﹟	3.212	﹟
			L
		SJZ-125	H	○	2.259	2.249	2.146	1.779	○	○	○	○	○	1.339	0.852	9.9	1.779	﹟	4.124	﹟
			L		0.977	0.846	0.728	0.687						0.408	0.558
		SJZ-139	H	○	0.418	0.396	0.386	0.377	0.364	0.364	0.354	0.325	0.315	0.263	0.174	1.615	0.364	﹟	0.863	﹟
			L		0.198	0.181	0.139	0.138	0.103	0.08	0.098	0.082	0.07	0.076	0.115
		SJZ-153	H	○	2.06	1.729	○	○	○	○	○	○	○	○	○	7.947	1.621	﹟	﹟	﹟
			L		0.691	0.609
		SJZ-171	H	○	1.339	1.254	1.154	1.154	1.212	1.111	1.137	0.989	0.975	0.755	0.573	6.072	1.212	﹟	2.007	﹟
			L		0.5	0.521	0.462	0.539	0.433	0.41	0.363	0.435	0.322	0.311	0.374
		SJZ-204	H	○	1.867	1.673	1.585	1.556	1.472	1.492	1.453	1.408	1.356	1.131	0.706	8.313	1.472	﹟	3.982	﹟
			L		0.666	0.723	0.616	0.709	0.61	0.545	0.516	0.477	0.369	0.35	0.68
		SJZ-241	H	○	1.481	1.418	1.346	1.435	1.398	1.354	1.358	1.365	○	○	○	5.752	1.398	﹟	﹟	﹟
			L		0.406	0.485	0.411	0.424	0.382	0.344	0.417	0.381
		SJZ-281	H	1.26	1.33	1.233	1.192	1.105	1.101	1.109	1.076	1.006	0.966	0.854	0.626	5.942	1.101	2.474	1.762	8.416
			L	1.403	0.502	0.505	0.427	0.491	0.375	0.375	0.357	0.404	0.274	0.318	0.406
		SJZ-305	H	0.698	0.691	0.731	0.695	0.673	0.672	0.661	0.663	0.634	0.632	0.618	0.479	4.554	0.672	﹟	2.014
			L	1.027	0.27	0.358	0.293	0.4	0.286	0.293	0.265	0.269	0.262	0.308	0.284
		SJZ-318	H	○	○	○	○	○	○	○	○	○	○	○	○	7.99	1.406	4.437	2.803	12.427
			L
		SJZ-324	H	○	0.627	0.632	0.594	0.573	0.568	0.553	0.552	0.539	0.505	0.47	0.301	2.626	0.568	﹟	﹟	﹟
			L		0.206	0.225	0.217	0.183	0.202	0.159	0.175	0.148	0.161	0.126	0.178
		SJZ-325	H	﹟	﹟	﹟	﹟	1.512	1.438	1.297	1.303	1.249	1.231	0.928	0.625	﹟	﹟	﹟	﹟	﹟
			L					0.572	0.509	0.548	0.449	0.407	0.374	0.281	0.386
		SJZ-329	H	○	○	○	○	○	○	○	○	○	○	○	○	5.836	1.221	2.816	3.123	8.652
			L
		SJZ-381	H	○	0.445	0.41	0.409	0.391	0.368	0.371	0.351	0.343	0.304	0.243	0.198	1.546	0.368	﹟	0.655	﹟
			L		0.142	0.146	0.121	0.11	0.111	0.098	0.078	0.104	0.093	0.071	0.105
		SJZ-403	H	○	1.435	1.577	1.451	1.359	1.158	﹟	﹟	﹟	﹟	﹟	﹟	﹟	﹟	﹟	﹟	﹟
			L		1.322	0.574	0.533	0.5	0.525
		SJZ-424	H	﹟	0.933	0.995	0.966	0.936	0.851	0.789	﹟	﹟	﹟	﹟	﹟	﹟	﹟	﹟	2.003	﹟
			L		0.338	0.367	0.256	0.343	0.227	0.244
		SJZ-435	H	3.094	3.286	3.165	2.81	2.603	2.561	2.548	2.522	2.389	○	○	○	13.712	2.561	﹟	6.447	﹟
			L	2.84	1.375	1.222	0.937	0.994	0.972	0.826	0.735	0.846
		SJZ-451	H	1.612	1.986	1.859	1.71	1.665	1.572	1.503	1.402	1.434	1.306	0.964	0.777	8.154	1.572	﹟	4.064	﹟
			L	1.473	0.733	0.73	0.637	0.646	0.522	0.515	0.499	0.452	0.452	0.335	0.583
		SJZ-477	H	2.898	2.632	2.513	2.481	2.26	2.382	○	○	○	○	○	○	﹟	﹟	﹟	2.862	﹟
			L	2.39	0.908	0.988	0.766	0.815	0.865
		SJZ-481	H	○	○	○	○	○	○	○	○	○	○	○	○	7.108	1.65	﹟	2.59	﹟
			L
		SJZ-484	H	1.596	1.4	1.279	1.227	1.221	1.161	1.161	1.142	0.957	0.949	0.7	0.668	6.269	1.161	﹟	2.574	﹟
			L	1.326	0.566	0.449	0.523	0.516	0.443	0.406	0.392	0.349	0.348	0.279	0.44
		SJZ-485	H	○	○	○	○	○	○	○	○	○	○	○	○	8.196	1.796	﹟	3.427	﹟
			L
		SJZ-486	H	○	○	○	○	○	○	○	○	○	○	○	○	4	0.81	﹟	2.031	﹟
			L
		SJZ-501	H	﹟	﹟	﹟	﹟	1.025	1.11	1.218	1.137	1.102	1.099	0.841	0.675	﹟	﹟	﹟	﹟	﹟
			L					0.541	0.517	0.436	0.357	0.441	0.293	0.368	0.47
		SJZ-511	H	○	0.82	0.767	0.704	0.667	0.64	0.6	0.607	0.578	0.538	0.453	0.265	3.692	0.64	﹟	1.234	﹟
			L		0.343	0.339	0.25	0.321	0.194	0.301	0.242	0.224	0.17	0.201	0.261
		SJZ-513	H	○	○	○	○	○	○	○	○	○	○	○	○	6.352	1.371	﹟	2.365	﹟
			L
		SJZ-529	H	○	○	○	○	○	○	○	○	○	○	○	○	1.557	0.308	﹟	0.676	﹟
			L
		SJZ-533	H	0.768	0.741	0.664	0.63	0.608	0.5	0.479	0.475	○	○	○	○	3.455	0.5	﹟	1.174	﹟
			L	0.889	0.263	0.332	0.315	0.342	0.233	0.223	0.206
		SJZ-549	H	1.315	1.304	1.266	1.201	1.202	1.171	1.105	1.03	○	○			4.523	1.171	﹟	1.843	﹟
			L	1.015	0.533	0.463	0.448	0.399	0.352	0.304	0.271
		SJZ-550	H	2.029	1.789	1.67	1.44	1.382	1.382	1.303	1.291	1.146	1.013	○	○	8.085	1.382	﹟	3.891	﹟
			L	1.686	0.754	0.695	0.663	0.744	0.645	0.49	0.452	0.546	0.52
		SJZ-551	H	○	○	○	○	○	○	○	○	○	○	○	○	6.746	0.969	﹟	4.082	﹟
			L
		SJZ-567	H	○	○	○	○	○	○	○	○	○	○	○	○	6.508	1.412	﹟	2.67	﹟
			L
		SJZ-569	H	○	○	○	○	○	○	○	○	○	○	○	○	5.963	1.448	﹟	3.482	﹟
			L
		SJZ-580	H	○	1.956	1.935	1.76	1.685	﹟	﹟	﹟	﹟	﹟	﹟	﹟	﹟	﹟	﹟	3.399	﹟
			L		0.839	0.729	0.669	0.677
		SJZ-596	H	○	○	○	○	○	○	○	○	○	○	○	○	4.893	0.966	﹟	2.275	﹟
			L
		SJZ-598	H	○	○	○	○	○	○	○	○	○	○	○	○	5.938	1.222	﹟	2.475	﹟
			L
		SJZ-600	H	0.411	0.479	0.484	0.463	0.475	0.442	0.422	0.408	0.381	0.344	0.278	0.219	1.905	0.442	﹟	1.112	﹟
			L	0.447	0.139	0.185	0.183	0.178	0.127	0.134	0.115	0.119	0.1	0.095	0.096
		SJZ-601	H	1.432	1.299	1.263	1.211	1.193	1.06	1.024	0.991	0.965	0.988	0.905	0.583	5.451	1.06	﹟	2.409	﹟
			L	1.25	0.522	0.421	0.414	0.471	0.384	0.329	0.351	0.312	0.269	0.261	0.281
		SJZ-634	H	○	0.341	0.328	0.32	0.31	0.297	0.293	0.287	0.28	0.256	0.223	0.139	1.475	0.292	﹟	0.425	﹟
			L		0.124	0.133	0.111	0.125	0.104	0.096	0.09	0.093	0.078	0.077	0.099
		SJZ-635	H	○	1.534	1.42	1.348	1.333	1.337	1.34	1.147	○	○	○	○	6.084	1.337	﹟	1.477	﹟
			L		0.602	0.533	0.498	0.537	0.416	0.385	0.391
		SJZ-636	H	1.112	1.067	0.999	1.006	0.949	0.953	0.906	0.891	0.886	○	○	○	4.813	0.953	﹟	1.068	﹟
			L	1.032	0.368	0.384	0.393	0.362	0.373	0.271	0.304	0.293
		SJZ-642	H	○	0.584	0.562	0.519	0.501	0.504	0.49	0.494	0.471	0.429	0.338	0.251	2.524	0.504	﹟	1.273	﹟
			L		0.241	0.256	0.241	0.187	0.161	0.169	0.13	0.156	0.128	0.116	0.146
		SJZ-645	H	○	1.945	1.75	1.878	1.779	1.771	1.675	1.611	1.604	○	○	○	7.131	1.771	﹟	3.558	﹟
			L		0.645	0.584	0.58	0.659	0.519	0.617	0.514	0.57
	Shankou (2)	SK-2196	H	﹟	0.982	0.818	0.78	0.817	0.866	0.804	0.764	0.774	0.769	0.673	0.512	﹟	﹟	﹟	﹟	﹟
			L		0.36	0.306	0.431	0.431	0.308	0.338	0.297	0.336	0.317	0.308	0.396
		SK-2230	H	﹟	0.364	0.361	0.355	0.34	0.313	0.306	0.301	0.294	0.271	0.176	0.145	﹟	﹟	﹟	﹟	﹟
			L		0.161	0.141	0.15	0.184	0.161	0.123	0.112	0.123	0.1	0.081	0.113
	Tanglipo (5)	TLP-1685	H	○	○	○	○	0.216	0.227	0.222	0.231	0.218	0.212	0.193	0.129	1.422	0.227	﹟	0.636	﹟
			L					0.104	0.111	0.116	0.109	0.098	0.082	0.08	0.088
		TLP-1686	H	﹟	﹟	﹟	﹟	0.254	0.232	0.213	0.223	0.213	0.199	0.156	0.122	﹟	﹟	﹟	﹟	﹟
			L					0.083	0.074	0.088	0.094	0.108	0.097	0.105	0.111
		TLP-1710	H	0.501	0.542	0.489	0.459	0.445	0.437	0.412	0.38	0.36	0.345	0.283	0.21	1.764	0.437	﹟	0.901	﹟
			L	0.428	0.138	0.141	0.122	0.142	0.102	0.117	0.126	0.113	0.1	0.102	0.14
		TLP-1725	H	○	0.232	0.21	0.201	0.21	0.186	0.18	0.173	○	○	○	○	1.14	0.209	﹟	0.432	﹟
			L		0.104	0.105	0.094	0.08	0.088	0.072	0.078
		TLP-1733	H	○	0.46	0.446	0.402	0.423	0.406	0.376	0.36	0.341	0.319	0.28	0.201	2.073	0.406	﹟	0.551	﹟
			L		0.15	0.163	0.116	0.149	0.124	0.137	0.112	0.131	0.102	0.109	0.107
	Yunlongsi (7)	YLS-1742	H	0.336	0.364	0.351	0.337	0.333	0.289	0.276	0.285	0.288	0.293	0.24	0.159	1.393	0.289	﹟	0.665	﹟
			L	0.276	0.136	0.101	0.088	0.107	0.083	0.08	0.074	0.09	0.069	0.063	0.121
		YLS-1777	H	﹟	1.84	1.802	1.849	1.76	﹟	﹟	﹟	﹟	﹟	﹟	﹟	﹟	﹟	﹟	2.739	﹟
			L		0.634	0.699	0.559	0.707
		YLS-1780	H	○	○	○	○	○	○	○	○	○	○	○	○	8.405	1.662	﹟	3.566	﹟
			L
		YLS-1781	H	1.263	1.266	1.262	1.182	1.236	1.165	1.218	﹟	﹟	﹟	﹟	﹟	﹟	﹟	﹟	﹟	﹟
			L	1.051	0.52	0.558	0.469	0.49	0.435	0.43
		YLS-1786	H	1.488	1.533	1.4	1.406	○	○	○	○	○	○	○	○	6.583	1.331	﹟	﹟	﹟
			L	1.249	0.527	0.527	0.445
		YLS-1759	H	﹟	1.693	1.542	1.5	1.403	1.28	1.243	1.213	1.183	1.081	0.812	0.664	7.251	1.28	﹟	﹟	﹟
			L		0.56	0.584	0.604	0.639	0.542	0.501	0.509	0.456	0.368	0.327	0.481
		YLS-1785	H	○	○	○	○	○	○	○	○	○	○	○	○	5.283	1.088	﹟	2.057	﹟
			L
	﹟: unpreserved; ○: preserved but unrecognized.
	Numbers in bracket indicate the number of specimens from each localities.
	Specimen number in bold indicate the specimens preserved complete claw part and used for recognition of instars and growth ratios.
