# Supplementary material for: Rapid growth in a large Cambrian apex predator
Source: Natl Sci Rev. 2023 Nov 3;11(3):nwad284. doi: 10.1093/nsr/nwad284 (PMC10833464; doi:10.1093/nsr/nwad284)
Supplement: nwad284_Supplemental_Files [file nwad284_supplemental_files.zip › Dataset S2_Data_by_locality.csv]

Locality	number	specimens	CL	CH
Chengjiang	1	CJ-1892	2.123	0.480
Chengjiang	2	CJ-1898	7.779	1.808
Dahaiyan	1	DHY-2366	3.138	1.566
Ercaicun	1	EC-1632	1.139	0.266
Ercaicun	2	EC-2307	5.814	1.478
Erjie	1	EJ-1343	2.847	0.579
Erjie	2	EJ-1350	1.761	0.416
Erjie	3	EJ-1351	6.588	1.326
Erjie	4	EJ-1353	8.602	1.494
Erjie	5	EJ-1380	5.502	1.293
Erjie	6	EJ-1413	6.887	1.352
Erjie	7	EJ-1424	7.831	1.600
Erjie	8	EJ-1453	1.156	0.367
Erjie	9	EJ-1467	1.352	0.314
Erjie	10	EJ-1886	4.228	0.879
Erjie	11	EJ-1887	3.871	0.815
Erjie	12	EJ-1889	2.138	0.398
Erjie	13	EJ-1910	10.950	1.954
Erjie	14	EJ-1912	7.011	1.510
Jianshan	1	JS-0012	4.995	1.056
Jianshan	2	JS-0020	8.967	1.958
Jianshan	3	JS-0040	1.978	0.361
Jianshan	4	JS-0063	7.983	1.486
Jianshan	5	JS-0075	7.432	1.369
Jianshan	6	JS-0083	7.551	1.567
Jianshan	7	JS-0084	6.256	1.495
Jianshan	8	JS-0097	6.527	1.494
Jianshan	9	JS-0124	9.803	2.052
Jianshan	10	JS-0152	2.625	0.586
Jianshan	11	JS-0171	8.933	1.680
Jianshan	12	JS-0174	6.194	1.365
Jianshan	13	JS-0176	8.334	1.652
Jianshan	14	JS-0195	2.232	0.489
Jianshan	15	JS-0197	1.588	0.298
Jianshan	16	JS-0200	7.338	1.080
Jianshan	17	JS-0206	5.941	1.090
Jianshan	18	JS-0209	5.587	1.115
Jianshan	19	JS-0213	10.533	1.790
Jianshan	20	JS-0222	2.101	0.328
Jianshan	21	JS-0225	7.617	1.206
Jianshan	22	JS-0226	6.832	1.371
Jianshan	23	JS-0232	9.068	1.545
Jianshan	24	JS-0233	8.849	1.515
Jianshan	25	JS-0244	1.692	0.331
Jianshan	26	JS-0247	5.093	1.153
Jianshan	27	JS-0249	9.527	1.691
Jianshan	28	JS-0251	6.037	1.249
Jianshan	29	JS-0252	4.932	0.799
Jianshan	30	JS-0256	7.420	1.275
Jianshan	31	JS-0282	8.546	1.587
Jianshan	32	JS-0318	6.263	1.019
Jianshan	33	JS-0319	3.522	0.733
Jianshan	34	JS-0320	5.110	1.255
Jianshan	35	JS-0321	8.000	1.628
Jianshan	36	JS-0335	7.269	1.328
Jianshan	37	JS-0347	5.888	1.376
Jianshan	38	JS-0364	4.240	0.906
Jianshan	39	JS-0366	6.814	1.572
Jianshan	40	JS-0375	8.050	1.472
Jianshan	41	JS-0376	7.591	1.554
Jianshan	42	JS-0388	4.818	1.011
Jianshan	43	JS-0400	4.765	1.134
Jianshan	44	JS-0401	6.783	1.026
Jianshan	45	JS-0403	5.898	0.887
Jianshan	46	JS-0404	6.751	1.463
Jianshan	47	JS-0408	5.262	0.968
Jianshan	48	JS-0418	5.213	0.918
Jianshan	49	JS-0438	7.917	1.255
Jianshan	50	JS-0444	6.339	1.307
Jianshan	51	JS-0454	2.866	0.606
Jianshan	52	JS-0460	2.416	0.523
Jianshan	53	JS-0462	7.515	0.978
Jianshan	54	JS-0470	8.863	2.315
Jianshan	55	JS-0482	5.822	1.401
Jianshan	56	JS-0483	7.233	1.325
Jianshan	57	JS-0484	8.069	1.731
Jianshan	58	JS-0489	5.571	1.166
Jianshan	59	JS-0491	9.771	2.302
Jianshan	60	JS-0493	8.929	1.402
Jianshan	61	JS-0495	4.277	0.942
Jianshan	62	JS-0496	9.267	1.785
Jianshan	63	JS-0515	6.376	1.450
Jianshan	64	JS-0517	5.361	1.403
Jianshan	65	JS-0518	5.326	1.500
Jianshan	66	JS-0526	5.049	0.970
Jianshan	67	JS-0528	7.492	1.721
Jianshan	68	JS-0529	8.966	1.624
Jianshan	69	JS-0531	7.087	1.362
Jianshan	70	JS-0540	6.255	1.160
Jianshan	71	JS-0541	9.182	1.716
Jianshan	72	JS-0554	5.527	1.361
Jianshan	73	JS-0557	2.132	1.639
Jianshan	74	JS-0562	1.665	0.400
Jianshan	75	JS-0565	5.300	0.946
Jianshan	76	JS-0573	6.501	1.265
Jianshan	77	JS-0587	8.135	1.493
Jianshan	78	JS-0589	6.040	1.268
Jianshan	79	JS-0592	7.041	1.671
Jianshan	80	JS-0593	6.810	1.173
Jianshan	81	JS-0596	6.438	1.414
Jianshan	82	JS-0597	7.852	1.459
Jianshan	83	JS-0598	5.024	0.925
Jianshan	84	JS-0600	7.248	1.259
Jianshan	85	JS-0601	11.068	2.435
Jianshan	86	JS-0603	9.120	2.029
Jianshan	87	JS-0612	6.737	1.440
Jianshan	88	JS-0615	2.062	0.437
Jianshan	89	JS-0619	12.763	2.521
Jianshan	90	JS-0620	7.449	1.455
Jianshan	91	JS-0621	5.940	1.137
Jianshan	92	JS-0624	4.149	0.801
Jianshan	93	JS-0638	1.276	0.233
Jianshan	94	JS-0640	7.345	1.351
Jianshan	95	JS-0644	1.994	0.332
Jianshan	96	JS-0645	5.461	1.065
Jianshan	97	JS-0646	7.120	1.528
Jianshan	98	JS-0651	6.848	1.407
Jianshan	99	JS-0656	5.482	1.032
Jianshan	100	JS-0669	6.815	1.405
Jianshan	101	JS-0677	5.191	1.093
Jianshan	102	JS-0690	6.246	1.186
Jianshan	103	JS-0698	9.822	2.257
Jianshan	104	JS-0711	7.546	1.459
Jianshan	105	JS-0720	6.488	1.213
Jianshan	106	JS-0721	5.367	1.063
Jianshan	107	JS-0725	7.463	1.053
Jianshan	108	JS-0726	3.291	0.810
Jianshan	109	JS-0738	7.111	1.191
Jianshan	110	JS-0740	7.344	1.556
Jianshan	111	JS-0844	1.950	0.374
Jianshan	112	JS-0847	1.174	0.245
Jianshan	113	JS-0848	1.715	0.394
Jianshan	114	JS-0850	0.910	0.182
Jianshan	115	JS-0876	1.080	0.203
Jianshan	116	JS-0886	1.360	0.274
Jianshan	117	JS-0894	1.334	0.240
Jianshan	118	JS-0904	1.399	0.320
Jianshan	119	JS-0930	1.410	0.306
Jianshan	120	JS-0937	1.233	0.298
Jianshan	121	JS-0964	0.956	0.127
Jianshan	122	JS-0968	1.104	0.266
Jianshan	123	JS-0975	1.204	0.227
Jianshan	124	JS-0988	1.132	0.243
Jianshan	125	JS-0991	1.105	0.293
Jianshan	126	JS-0993	1.047	0.241
Jianshan	127	JS-0995	2.453	0.402
Jianshan	128	JS-0999	1.165	0.262
Jianshan	129	JS-1092	1.406	0.256
Jianshan	130	JS-1099	1.324	0.263
Jianshan	131	JS-1105	1.068	0.239
Jianshan	132	JS-2080	5.566	1.203
Jianshan	133	JS-2092	5.845	1.166
Jianshan	134	JS-2093	2.990	0.647
Jianshan	135	JS-2144	2.031	0.504
Mafang	1	MF-1172	1.876	0.386
Mafang	2	MF-1196	1.364	0.251
Mafang	3	MF-1203	1.849	0.368
Mafang	4	MF-1207	0.995	0.217
Mafang	5	MF-1216	1.807	0.327
Mafang	6	MF-1220	5.901	1.123
Mafang	7	MF-1226	1.895	0.426
Mafang	8	MF-1236	7.606	1.601
Mafang	9	MF-1248	6.032	1.082
Mafang	10	MF-1252	4.881	1.112
Mafang	11	MF-1253	8.753	1.736
Mafang	12	MF-1258	8.136	1.654
Mafang	13	MF-1263	7.854	1.849
Mafang	14	MF-1272	6.696	1.265
Mafang	15	MF-1280	9.500	1.848
Mafang	16	MF-1281	7.578	1.589
Mafang	17	MF-1290	6.034	1.218
Mafang	18	MF-1321	8.296	1.378
Mafang	19	MF-2389	1.339	0.340
Sanjiezi	1	SJZ-004	1.588	0.355
Sanjiezi	2	SJZ-007	1.889	0.447
Sanjiezi	3	SJZ-018	7.176	1.338
Sanjiezi	4	SJZ-020	5.595	1.145
Sanjiezi	5	SJZ-028	1.917	0.315
Sanjiezi	6	SJZ-037	8.527	1.713
Sanjiezi	7	SJZ-125	9.900	1.779
Sanjiezi	8	SJZ-139	1.615	0.364
Sanjiezi	9	SJZ-153	7.947	1.621
Sanjiezi	10	SJZ-171	6.072	1.212
Sanjiezi	11	SJZ-204	8.313	1.472
Sanjiezi	12	SJZ-241	5.752	1.398
Sanjiezi	13	SJZ-281	5.942	1.101
Sanjiezi	14	SJZ-305	4.554	0.672
Sanjiezi	15	SJZ-318	7.990	1.406
Sanjiezi	16	SJZ-324	2.626	0.568
Sanjiezi	17	SJZ-329	5.836	1.221
Sanjiezi	18	SJZ-381	1.546	0.368
Sanjiezi	19	SJZ-435	13.712	2.561
Sanjiezi	20	SJZ-451	8.154	1.572
Sanjiezi	21	SJZ-481	7.108	1.650
Sanjiezi	22	SJZ-484	6.269	1.161
Sanjiezi	23	SJZ-485	8.196	1.796
Sanjiezi	24	SJZ-486	4.000	0.810
Sanjiezi	25	SJZ-511	3.692	0.640
Sanjiezi	26	SJZ-513	6.352	1.371
Sanjiezi	27	SJZ-529	1.557	0.308
Sanjiezi	28	SJZ-533	3.455	0.500
Sanjiezi	29	SJZ-549	4.523	1.171
Sanjiezi	30	SJZ-550	8.085	1.382
Sanjiezi	31	SJZ-551	6.746	0.969
Sanjiezi	32	SJZ-567	6.508	1.412
Sanjiezi	33	SJZ-569	5.963	1.448
Sanjiezi	34	SJZ-596	4.893	0.966
Sanjiezi	35	SJZ-598	5.938	1.222
Sanjiezi	36	SJZ-600	1.905	0.442
Sanjiezi	37	SJZ-601	5.451	1.060
Sanjiezi	38	SJZ-634	1.475	0.292
Sanjiezi	39	SJZ-635	6.084	1.337
Sanjiezi	40	SJZ-636	4.813	0.953
Sanjiezi	41	SJZ-642	2.524	0.504
Sanjiezi	42	SJZ-645	7.131	1.771
Tanglipo	1	TLP-1685	1.422	0.227
Tanglipo	2	TLP-1710	1.764	0.437
Tanglipo	3	TLP-1725	1.140	0.209
Tanglipo	4	TLP-1733	2.073	0.406
Yunlongsi	1	YLS-1742	1.393	0.289
Yunlongsi	2	YLS-1780	8.405	1.662
Yunlongsi	3	YLS-1786	6.583	1.331
Yunlongsi	4	YLS-1759	7.251	1.280
Yunlongsi	5	YLS-1785	5.283	1.088
