# Supplementary material for: Rapid growth in a large Cambrian apex predator
Source: Natl Sci Rev. 2023 Nov 3;11(3):nwad284. doi: 10.1093/nsr/nwad284 (PMC10833464; doi:10.1093/nsr/nwad284)
Supplement: nwad284_Supplemental_Files [file nwad284_supplemental_files.zip › Dataset S3_ClCh_Amplectobelua.csv]

Specimen	Cl	Ch
1	2.123	0.480
2	7.779	1.808
3	3.138	1.566
4	1.139	0.266
5	5.814	1.478
6	2.847	0.579
7	1.761	0.416
8	6.588	1.326
9	8.602	1.494
10	5.502	1.293
11	6.887	1.352
12	7.831	1.600
13	1.156	0.367
14	1.352	0.314
15	4.228	0.879
16	3.871	0.815
17	2.138	0.398
18	10.950	1.954
19	7.011	1.510
20	4.995	1.056
21	8.967	1.958
22	1.978	0.361
23	7.983	1.486
24	7.432	1.369
25	7.551	1.567
26	6.256	1.495
27	6.527	1.494
28	9.803	2.052
29	2.625	0.586
30	8.933	1.680
31	6.194	1.365
32	8.334	1.652
33	2.232	0.489
34	1.588	0.298
35	7.338	1.080
36	5.941	1.090
37	5.587	1.115
38	10.533	1.790
39	2.101	0.328
40	7.617	1.206
41	6.832	1.371
42	9.068	1.545
43	8.849	1.515
44	1.692	0.331
45	5.093	1.153
46	9.527	1.691
47	6.037	1.249
48	4.932	0.799
49	7.420	1.275
50	8.546	1.587
51	6.263	1.019
52	3.522	0.733
53	5.110	1.255
54	8.000	1.628
55	7.269	1.328
56	5.888	1.376
57	4.240	0.906
58	6.814	1.572
59	8.050	1.472
60	7.591	1.554
61	4.818	1.011
62	4.765	1.134
63	6.783	1.026
64	5.898	0.887
65	6.751	1.463
66	5.262	0.968
67	5.213	0.918
68	7.917	1.255
69	6.339	1.307
70	2.866	0.606
71	2.416	0.523
72	7.515	0.978
73	8.863	2.315
74	5.822	1.401
75	7.233	1.325
76	8.069	1.731
77	5.571	1.166
78	9.771	2.302
79	8.929	1.402
80	4.277	0.942
81	9.267	1.785
82	6.376	1.450
83	5.361	1.403
84	5.326	1.500
85	5.049	0.970
86	7.492	1.721
87	8.966	1.624
88	7.087	1.362
89	6.255	1.160
90	9.182	1.716
91	5.527	1.361
92	2.132	1.639
93	1.665	0.400
94	5.300	0.946
95	6.501	1.265
96	8.135	1.493
97	6.040	1.268
98	7.041	1.671
99	6.810	1.173
100	6.438	1.414
101	7.852	1.459
102	5.024	0.925
103	7.248	1.259
104	11.068	2.435
105	9.120	2.029
106	6.737	1.440
107	2.062	0.437
108	12.763	2.521
109	7.449	1.455
110	5.940	1.137
111	4.149	0.801
112	1.276	0.233
113	7.345	1.351
114	1.994	0.332
115	5.461	1.065
116	7.120	1.528
117	6.848	1.407
118	5.482	1.032
119	6.815	1.405
120	5.191	1.093
121	6.246	1.186
122	9.822	2.257
123	7.546	1.459
124	6.488	1.213
125	5.367	1.063
126	7.463	1.053
127	3.291	0.810
128	7.111	1.191
129	7.344	1.556
130	1.950	0.374
131	1.174	0.245
132	1.715	0.394
133	0.910	0.182
134	1.080	0.203
135	1.360	0.274
136	1.334	0.240
137	1.399	0.320
138	1.410	0.306
139	1.233	0.298
140	0.956	0.127
141	1.104	0.266
142	1.204	0.227
143	1.132	0.243
144	1.105	0.293
145	1.047	0.241
146	2.453	0.402
147	1.165	0.262
148	1.406	0.256
149	1.324	0.263
150	1.068	0.239
151	5.566	1.203
152	5.845	1.166
153	2.990	0.647
154	2.031	0.504
155	1.876	0.386
156	1.364	0.251
157	1.849	0.368
158	0.995	0.217
159	1.807	0.327
160	5.901	1.123
161	1.895	0.426
162	7.606	1.601
163	6.032	1.082
164	4.881	1.112
165	8.753	1.736
166	8.136	1.654
167	7.854	1.849
168	6.696	1.265
169	9.500	1.848
170	7.578	1.589
171	6.034	1.218
172	8.296	1.378
173	1.339	0.340
174	1.588	0.355
175	1.889	0.447
176	7.176	1.338
177	5.595	1.145
178	1.917	0.315
179	8.527	1.713
180	9.900	1.779
181	1.615	0.364
182	7.947	1.621
183	6.072	1.212
184	8.313	1.472
185	5.752	1.398
186	5.942	1.101
187	4.554	0.672
188	7.990	1.406
189	2.626	0.568
190	5.836	1.221
191	1.546	0.368
192	13.712	2.561
193	8.154	1.572
194	7.108	1.650
195	6.269	1.161
196	8.196	1.796
197	4.000	0.810
198	3.692	0.640
199	6.352	1.371
200	1.557	0.308
201	3.455	0.500
202	4.523	1.171
203	8.085	1.382
204	6.746	0.969
205	6.508	1.412
206	5.963	1.448
207	4.893	0.966
208	5.938	1.222
209	1.905	0.442
210	5.451	1.060
211	1.475	0.292
212	6.084	1.337
213	4.813	0.953
214	2.524	0.504
215	7.131	1.771
216	1.422	0.227
217	1.764	0.437
218	1.140	0.209
219	2.073	0.406
220	1.393	0.289
221	8.405	1.662
222	6.583	1.331
223	7.251	1.280
224	5.283	1.088
