# Supplementary material for: Rapid growth in a large Cambrian apex predator
Source: Natl Sci Rev. 2023 Nov 3;11(3):nwad284. doi: 10.1093/nsr/nwad284 (PMC10833464; doi:10.1093/nsr/nwad284)
Supplement: nwad284_Supplemental_Files [file nwad284_supplemental_files.zip › Dataset S4_comparative_growth_data.xlsx]

## Sheet: Dataset S2
Data S4. Comparative growth data across other Euarthropoda documented in the literature.
	Order	Family	Taxon	body part measured	Mean	Instar 2/1	Instar 3/2	Instar 4/3	Instar 5/4	Instar 6/5	Instar 7/6	Instar 8/7	Instar 9/8	Instar 10/9	Instar 11/10	Instar 12/11	Instar 13/12	Instar 14/13	Instar 15/14	Instar 16/15	Instar 17/16	Instar 18/17	Instar 19/18	min	max	references
	ARANEAE	Araneidae	Nuctenea umbratica* ♀ LF	Entire body length	1.82																			1.72	2.25	Kralj-Fišer, S., Čelik, T., Lokovšek, T., Šuen, K., Šiling, R. & Kuntner, M. Development and growth in synanthropic species: plasticity and constraints. Sci. Nat. 101, 565–575 (2014).
	ARANEAE	Araneidae	Nuctenea umbratica* ♀ MF	Entire body length	2																			1.8	2.4	Kralj-Fišer, S., Čelik, T., Lokovšek, T., Šuen, K., Šiling, R. & Kuntner, M. Development and growth in synanthropic species: plasticity and constraints. Sci. Nat. 101, 565–575 (2014).
	ARANEAE	Araneidae	Nuctenea umbratica* ♀ HF	Entire body length	2.09																			1.97	2.3	Kralj-Fišer, S., Čelik, T., Lokovšek, T., Šuen, K., Šiling, R. & Kuntner, M. Development and growth in synanthropic species: plasticity and constraints. Sci. Nat. 101, 565–575 (2014).
	ARANEAE	Araneidae	Nuctenea umbratica* ♂ LF	Entire body length	1.77																			1.68	1.92	Kralj-Fišer, S., Čelik, T., Lokovšek, T., Šuen, K., Šiling, R. & Kuntner, M. Development and growth in synanthropic species: plasticity and constraints. Sci. Nat. 101, 565–575 (2014).
	ARANEAE	Araneidae	Nuctenea umbratica* ♂ MF	Entire body length	1.95																			1.91	2.19	Kralj-Fišer, S., Čelik, T., Lokovšek, T., Šuen, K., Šiling, R. & Kuntner, M. Development and growth in synanthropic species: plasticity and constraints. Sci. Nat. 101, 565–575 (2014).
	ARANEAE	Araneidae	Nuctenea umbratica* ♂ HF	Entire body length	2.14																			1.95	2.58	Kralj-Fišer, S., Čelik, T., Lokovšek, T., Šuen, K., Šiling, R. & Kuntner, M. Development and growth in synanthropic species: plasticity and constraints. Sci. Nat. 101, 565–575 (2014).
	ARENEAE	Salticidae	Corythalia chalcea	Cephalothorax length	1.21	1.25	1.2	1.17	1.2	1.23	1.18	1.21												1.17	1.25	Enders, F. Size, food-finding, and Dyar's constant. Environ. Entomol. 1, 1-10 (1976).
	ARENEAE	Salticidae	Corythalia fulgipedia	Cephalothorax length	1.22	1.17	1.25	1.21	1.3	1.16	1.25	1.2												1.16	1.3	Enders, F. Size, food-finding, and Dyar's constant. Environ. Entomol. 1, 1-10 (1976).
	ARENEAE	Salticidae	Metaphidippus galathea	Cephalothorax length	1.17	1.06	1.25	1.21	1.15	1.14	1.15	1.23												1.06	1.25	Enders, F. Size, food-finding, and Dyar's constant. Environ. Entomol. 1, 1-10 (1976).
	ARENEAE	Salticidae	Metaphidippus galathea	Cephalothoracic length	1.15	1.06	1.25	1.21	1.15	1.14	1.15	1.12	1.1											1.06	1.25	Homer, N. V. & Starks, K. J. Bionomics of the jumping spider Melaphidippus galalhea. Ann. Entomol. Soc. Am. 65, 602-607 (1972).
	ARENEAE	Salticidae	Metaphidippus galathea	Entire body length	1.2			1.42	1.12	1.16	1.16	1.16	1.29											1.12	1.42	Homer, N. V. & Starks, K. J. Bionomics of the jumping spider Melaphidippus galalhea. Ann. Entomol. Soc. Am. 65, 602-607 (1972).
	ARENEAE	Thomisidae	Misumellops celer	Cephalothorax width	1.26	1.09	1.45	1.46	1.19	1.26	1.11													1.09	1.46	Enders, F. Size, food-finding, and Dyar's constant. Environ. Entomol. 1, 1-10 (1976).
	ARENEAE	Thomisidae	Misumellops celer	Cephalothorax length	1.26	1.07	1.39	1.48	1.25	1.12	1.22													1.07	1.48	Enders, F. Size, food-finding, and Dyar's constant. Environ. Entomol. 1, 1-10 (1976).
	ARENEAE	Lycosidae	Lycosa carolinensis	Cephalothorax width	1.23		1.31	1.23	1.27	1.29	1.29	1.3	1.25	1.22	1.16	1.13	1.11							1.11	1.31	Enders, F. Size, food-finding, and Dyar's constant. Environ. Entomol. 1, 1-10 (1976).
	ARENEAE	Lycosidae	Lycosa aspersa ♀	Cephalothorax width	1.25		1.17	1.32	1.23	1.23	1.32	1.2	1.24	1.35	1.23	1.24								1.17	1.35	Enders, F. Size, food-finding, and Dyar's constant. Environ. Entomol. 1, 1-10 (1976).
	ARENEAE	Lycosidae	Lycosa pulchra ♀	Cephalothorax width	1.24		1.26	1.3	1.23	1.26	1.22	1.3	1.27	1.2	1.14									1.14	1.3	Enders, F. Size, food-finding, and Dyar's constant. Environ. Entomol. 1, 1-10 (1976).
	ARENEAE	Lycosidae	Lycosa rabida	Cephalothorax width	1.24		1.25	1.24	1.26	1.3	1.28	1.27	1.27	1.19	1.14	1.16								1.14	1.3	Enders, F. Size, food-finding, and Dyar's constant. Environ. Entomol. 1, 1-10 (1976).
	ARENEAE	Lycosidae	Lycosa gulosa	Cephalothorax width	1.22		1.19	1.21	1.18	1.24	1.28	1.2												1.18	1.28	Enders, F. Size, food-finding, and Dyar's constant. Environ. Entomol. 1, 1-10 (1976).
	ARENEAE	Lycosidae	Lycosa gulosa ♀	Cephalothorax width	1.17								1.26	1.19	1.17	1.06								1.06	1.26	Enders, F. Size, food-finding, and Dyar's constant. Environ. Entomol. 1, 1-10 (1976).
	ARENEAE	Lycosidae	Lycosa punctulata	Cephalothorax width	1.21		1.2	1.2	1.25	1.21	1.23	1.22	1.21	1.15										1.15	1.25	Enders, F. Size, food-finding, and Dyar's constant. Environ. Entomol. 1, 1-10 (1976).
	ARENEAE	Lycosidae	Pirata sedentarius ♀	Cephalothorax width	1.19		1.25	1.25	1.25	1.25	1.25	1.14	1.13	1.12	1.08									1.08	1.25	Enders, F. Size, food-finding, and Dyar's constant. Environ. Entomol. 1, 1-10 (1976).
	ARENEAE	Lycosidae	Pardosa lapidicilla	Cephalothorax width	1.19		1.23	1.23	1.23	1.23	1.23	1.19	1.1	1.09										1.09	1.23	Enders, F. Size, food-finding, and Dyar's constant. Environ. Entomol. 1, 1-10 (1976).
	ARENEAE	Lycosidae	Pardosa milvina	Cephalothorax width	1.21		1.23	1.23	1.23	1.23	1.23	1.21	1.13											1.13	1.23	Enders, F. Size, food-finding, and Dyar's constant. Environ. Entomol. 1, 1-10 (1976).
	ARENEAE	Lycosidae	Schizocosa saltatrix	Cephalothorax width	1.21		1.21	1.21	1.21	1.21	1.21	1.19		1.21										1.19	1.21	Enders, F. Size, food-finding, and Dyar's constant. Environ. Entomol. 1, 1-10 (1976).
	ARENEAE	Lycosidae	Schizocosa avida	Cephalothorax width	1.18		1.19	1.19	1.19	1.19	1.19	1.2		1.14		1.11								1.11	1.2	Enders, F. Size, food-finding, and Dyar's constant. Environ. Entomol. 1, 1-10 (1976).
	ARENEAE	Oxyopidae	Peucetia viridans	Cephalothorax width	1.22		1.22					1.29	1.14											1.14	1.29	Enders, F. Size, food-finding, and Dyar's constant. Environ. Entomol. 1, 1-10 (1976).
	ARENEAE	Oxyopidae	Oxyopes salticlus	Cephalothorax width	1.16		1.16						1.15	1.08										1.08	1.16	Enders, F. Size, food-finding, and Dyar's constant. Environ. Entomol. 1, 1-10 (1976).
	PHTHIRAPTERA	Pediculidae	Pediculus humanus corporis	Head length	1.18	1.13	1.21	1.2																1.13	1.21	Buxton, P. A. Studies on the growth of Pediculus (Anoplura). Parasitology 30, 65-84 (1938).
	PHTHIRAPTERA	Pediculidae	Pediculus humanus corporis	Head breadth	1.19	1.16	1.15	1.25																1.15	1.25	Buxton, P. A. Studies on the growth of Pediculus (Anoplura). Parasitology 30, 65-84 (1938).
	PHTHIRAPTERA	Pediculidae	Pediculus humanus corporis	Thorax and abdomen length	1.43	1.45	1.47	1.36																1.36	1.47	Buxton, P. A. Studies on the growth of Pediculus (Anoplura). Parasitology 30, 65-84 (1938).
	PHTHIRAPTERA	Pediculidae	Pediculus humanus corporis	Third tibia length	1.25	1.37	1.34	1.04																1.04	1.37	Buxton, P. A. Studies on the growth of Pediculus (Anoplura). Parasitology 30, 65-84 (1938).
	SCORPIONES	Buthidae	Ananteris mauryi ♀	Carapace length	1.795	1.74	1.69	1.79	1.96															1.69	1.96	Lira, A. F. A., Araújo, J. C. C., Dionisio-da-Silva, W. & Albuquerque, C. M. R. Life-history traits of the Brazilian litter-dwelling scorpion: post-embryonic development and reproductive behaviour in Ananteris mauryi Lourenço, 1982 (Scorpiones: Buthidae). J. Nat. Hist. 55, 1323-1334 (2021).
	SCORPIONES	Buthidae	Ananteris mauryi ♀	Movable finger length	1.765	1.8	1.78	1.73	1.75															1.73	1.8	Lira, A. F. A., Araújo, J. C. C., Dionisio-da-Silva, W. & Albuquerque, C. M. R. Life-history traits of the Brazilian litter-dwelling scorpion: post-embryonic development and reproductive behaviour in Ananteris mauryi Lourenço, 1982 (Scorpiones: Buthidae). J. Nat. Hist. 55, 1323-1334 (2021).
	SCORPIONES	Buthidae	Ananteris mauryi ♀	Metasomal segment V	1.755	1.78	1.76	1.77	1.71															1.71	1.78	Lira, A. F. A., Araújo, J. C. C., Dionisio-da-Silva, W. & Albuquerque, C. M. R. Life-history traits of the Brazilian litter-dwelling scorpion: post-embryonic development and reproductive behaviour in Ananteris mauryi Lourenço, 1982 (Scorpiones: Buthidae). J. Nat. Hist. 55, 1323-1334 (2021).
	SCORPIONES	Buthidae	Ananteris mauryi ♂	Carapace length	1.78667	1.68	1.78	1.9																1.68	1.9	Lira, A. F. A., Araújo, J. C. C., Dionisio-da-Silva, W. & Albuquerque, C. M. R. Life-history traits of the Brazilian litter-dwelling scorpion: post-embryonic development and reproductive behaviour in Ananteris mauryi Lourenço, 1982 (Scorpiones: Buthidae). J. Nat. Hist. 55, 1323-1334 (2021).
	SCORPIONES	Buthidae	Ananteris mauryi ♂	Movable finger length	1.80333	1.77	1.76	1.88																1.76	1.88	Lira, A. F. A., Araújo, J. C. C., Dionisio-da-Silva, W. & Albuquerque, C. M. R. Life-history traits of the Brazilian litter-dwelling scorpion: post-embryonic development and reproductive behaviour in Ananteris mauryi Lourenço, 1982 (Scorpiones: Buthidae). J. Nat. Hist. 55, 1323-1334 (2021).
	SCORPIONES	Buthidae	Ananteris mauryi ♂	Metasomal segment V	1.80333	1.75	1.76	1.9																1.75	1.9	Lira, A. F. A., Araújo, J. C. C., Dionisio-da-Silva, W. & Albuquerque, C. M. R. Life-history traits of the Brazilian litter-dwelling scorpion: post-embryonic development and reproductive behaviour in Ananteris mauryi Lourenço, 1982 (Scorpiones: Buthidae). J. Nat. Hist. 55, 1323-1334 (2021).
	SCORPIONES	Buthidae	Lychas tricarinatus	Carapace length	1.2425	1.23	1.23	1.27	1.24	1.23														1.23	1.27	Seiter, M. & Stockmann, M. The life history of the parthenogenetic scorpion Lychas tricarinatus (Simon, 1884) from Odisha province, India and supplementary notes on Tityus trivittatus Kraepelin, 1898 (Scorpiones, Buthidae). Zool. Anz. 270, 155–165 (2017).
	SCORPIONES	Buthidae	Lychas tricarinatus	Metasomal segment V	1.2775	1.32	1.25	1.27	1.27	1.26														1.25	1.32	Seiter, M. & Stockmann, M. The life history of the parthenogenetic scorpion Lychas tricarinatus (Simon, 1884) from Odisha province, India and supplementary notes on Tityus trivittatus Kraepelin, 1898 (Scorpiones, Buthidae). Zool. Anz. 270, 155–165 (2017).
	SCORPIONES	Buthidae	Lychas tricarinatus	Movable finger length	1.2625	1.26	1.24	1.32	1.23	1.22														1.22	1.32	Seiter, M. & Stockmann, M. The life history of the parthenogenetic scorpion Lychas tricarinatus (Simon, 1884) from Odisha province, India and supplementary notes on Tityus trivittatus Kraepelin, 1898 (Scorpiones, Buthidae). Zool. Anz. 270, 155–165 (2017).
	SCORPIONES	Buthidae	Tityus pusillus ♂	Carapace length	1.2475	1.36	1.25	1.19	1.19															1.19	1.36	Albuquerque, C. M. R. & Lira, A. F. A. Insights into reproductive strategies of Tityus (Archaeotityus) pusillus Pocock, 1893 (Scorpiones, Buthidae). C. R. Biol. 339(5–6), 179–184 (2016).
	SCORPIONES	Buthidae	Tityus pusillus ♂	Movable finger length	1.2425	1.32	1.3	1.19	1.16															1.16	1.32	Albuquerque, C. M. R. & Lira, A. F. A. Insights into reproductive strategies of Tityus (Archaeotityus) pusillus Pocock, 1893 (Scorpiones, Buthidae). C. R. Biol. 339(5–6), 179–184 (2016).
	SCORPIONES	Buthidae	Tityus pusillus ♂	Metasomal segment V	1.3425	1.36	1.28	1.38	1.35															1.28	1.38	Albuquerque, C. M. R. & Lira, A. F. A. Insights into reproductive strategies of Tityus (Archaeotityus) pusillus Pocock, 1893 (Scorpiones, Buthidae). C. R. Biol. 339(5–6), 179–184 (2016).
	SCORPIONES	Buthidae	Tityus pusillus ♀	Carapace length	1.25667	1.28	1.28	1.21																1.21	1.28	Albuquerque, C. M. R. & Lira, A. F. A. Insights into reproductive strategies of Tityus (Archaeotityus) pusillus Pocock, 1893 (Scorpiones, Buthidae). C. R. Biol. 339(5–6), 179–184 (2016).
	SCORPIONES	Buthidae	Tityus pusillus ♀	Movable finger length	1.28	1.32	1.29	1.23																1.23	1.32	Albuquerque, C. M. R. & Lira, A. F. A. Insights into reproductive strategies of Tityus (Archaeotityus) pusillus Pocock, 1893 (Scorpiones, Buthidae). C. R. Biol. 339(5–6), 179–184 (2016).
	SCORPIONES	Buthidae	Tityus pusillus ♀	Metasomal segment V	1.30333	1.32	1.32	1.27																1.27	1.32	Albuquerque, C. M. R. & Lira, A. F. A. Insights into reproductive strategies of Tityus (Archaeotityus) pusillus Pocock, 1893 (Scorpiones, Buthidae). C. R. Biol. 339(5–6), 179–184 (2016).
	SCORPIONES	Buthidae	Tityus stigmurus	Carapace length	1.102	1.15	1.02	1.02	1.07	1.25														1.02	1.25	de Souza, A. M., de Neto, P. L. S., Lira, A. F. & Albuquerque, C. M. R. Growth and developmental time in the parthenogenetic scorpion Tityus stigmurus (Thorell, 1876) (Scorpiones: Buthidae). Acta Scient. Biol. Sci. 38, 85-90 (2016).
	SCORPIONES	Buthidae	Tityus stigmurus	Metasomal segment V	1.134	1.18	1.08	1.03	1.04	1.34														1.03	1.34	de Souza, A. M., de Neto, P. L. S., Lira, A. F. & Albuquerque, C. M. R. Growth and developmental time in the parthenogenetic scorpion Tityus stigmurus (Thorell, 1876) (Scorpiones: Buthidae). Acta Scient. Biol. Sci. 38, 85-90 (2016).
	SCORPIONES	Buthidae	Tityus stigmurus	Movable finger length	1.092	1.23	1.01	1.01	1.03	1.18														1.01	1.23	de Souza, A. M., de Neto, P. L. S., Lira, A. F. & Albuquerque, C. M. R. Growth and developmental time in the parthenogenetic scorpion Tityus stigmurus (Thorell, 1876) (Scorpiones: Buthidae). Acta Scient. Biol. Sci. 38, 85-90 (2016).
	SCORPIONES	Buthidae	Tityus trivittatus	Carapace length	1.255	1.25	1.28	1.29	1.2															1.2	1.29	Seiter, M. & Stockmann, M. The life history of the parthenogenetic scorpion Lychas tricarinatus (Simon, 1884) from Odisha province, India and supplementary notes on Tityus trivittatus Kraepelin, 1898 (Scorpiones, Buthidae). Zool. Anz. 270, 155–165 (2017).
	SCORPIONES	Buthidae	Tityus trivittatus	Metasomal segment V	1.285	1.31	1.3	1.31	1.22															1.22	1.31	Seiter, M. & Stockmann, M. The life history of the parthenogenetic scorpion Lychas tricarinatus (Simon, 1884) from Odisha province, India and supplementary notes on Tityus trivittatus Kraepelin, 1898 (Scorpiones, Buthidae). Zool. Anz. 270, 155–165 (2017).
	SCORPIONES	Buthidae	Tityus trivittatus	Movable finger length	1.24	1.22	1.28	1.29	1.17															1.17	1.29	Seiter, M. & Stockmann, M. The life history of the parthenogenetic scorpion Lychas tricarinatus (Simon, 1884) from Odisha province, India and supplementary notes on Tityus trivittatus Kraepelin, 1898 (Scorpiones, Buthidae). Zool. Anz. 270, 155–165 (2017).
	XIPHOSURA	Limulidae	Limulus polyphemus**	Telson spine length	1.3725		1.99	1.47	1.39	1.34	1.36	1.34	1.35	1.32	1.17	1.23	1.37	1.14						1.14	1.99	Sekiguchi, K., Seshimo, H. & Sugita, H. Post-embryonic development of the horseshoe crab 1. Biol. Bull. 174, 337-345 (1988).
	XIPHOSURA	Limulidae	Tachypleus tridentatu**	Telson spine length	1.49375		2.36	1.62	1.5	1.42	1.28	1.4	1.23	1.14										1.14	2.36	Sekiguchi, K., Seshimo, H. & Sugita, H. Post-embryonic development of the horseshoe crab 1. Biol. Bull. 174, 337-345 (1988).
	XIPHOSURA	Limulidae	Tachypleus giga**	Telson spine length	1.825		2	1.65																1.65	2	Sekiguchi, K., Seshimo, H. & Sugita, H. Post-embryonic development of the horseshoe crab 1. Biol. Bull. 174, 337-345 (1988).
	XIPHOSURA	Limulidae	Carcinoscorpius rotundicaudata**	Telson spine length	2.24		2.63	1.85																1.85	2.63	Sekiguchi, K., Seshimo, H. & Sugita, H. Post-embryonic development of the horseshoe crab 1. Biol. Bull. 174, 337-345 (1988).
	ANISOPTERA	Aeshnidae	Rhionaeschna marchali*	Head capsule width	1.12																					Fredy Palacino-Rodríguez, F., Palacino, D. A., RacheRodríguez, L., Cordero-Rivera, A., Penagos, A. C. & Lamelas-López, L. 2018. Larval development and behavior of Rhionaeschna marchali Rambur (Anisoptera: Aeshnidae) under captivity conditions. Int. J. Odonatol. 21, 1-16.
	ANISOPTERA	Aeshnidae	Rhionaeschna marchali*	Head capsule length	1.25																					Fredy Palacino-Rodríguez, F., Palacino, D. A., RacheRodríguez, L., Cordero-Rivera, A., Penagos, A. C. & Lamelas-López, L. 2018. Larval development and behavior of Rhionaeschna marchali Rambur (Anisoptera: Aeshnidae) under captivity conditions. Int. J. Odonatol. 21, 1-16.
	ANISOPTERA	Aeshnidae	Rhionaeschna marchali*	Antenna length	1.2																					Fredy Palacino-Rodríguez, F., Palacino, D. A., RacheRodríguez, L., Cordero-Rivera, A., Penagos, A. C. & Lamelas-López, L. 2018. Larval development and behavior of Rhionaeschna marchali Rambur (Anisoptera: Aeshnidae) under captivity conditions. Int. J. Odonatol. 21, 1-16.
	ANISOPTERA	Aeshnidae	Rhionaeschna marchali*	Forewing–pad length	1.76																					Fredy Palacino-Rodríguez, F., Palacino, D. A., RacheRodríguez, L., Cordero-Rivera, A., Penagos, A. C. & Lamelas-López, L. 2018. Larval development and behavior of Rhionaeschna marchali Rambur (Anisoptera: Aeshnidae) under captivity conditions. Int. J. Odonatol. 21, 1-16.
	ANISOPTERA	Aeshnidae	Rhionaeschna marchali*	Hind wing–pad length	1.74																					Fredy Palacino-Rodríguez, F., Palacino, D. A., RacheRodríguez, L., Cordero-Rivera, A., Penagos, A. C. & Lamelas-López, L. 2018. Larval development and behavior of Rhionaeschna marchali Rambur (Anisoptera: Aeshnidae) under captivity conditions. Int. J. Odonatol. 21, 1-16.
	ANISOPTERA	Aeshnidae	Rhionaeschna marchali*	Metafemur length	1.19																					Fredy Palacino-Rodríguez, F., Palacino, D. A., RacheRodríguez, L., Cordero-Rivera, A., Penagos, A. C. & Lamelas-López, L. 2018. Larval development and behavior of Rhionaeschna marchali Rambur (Anisoptera: Aeshnidae) under captivity conditions. Int. J. Odonatol. 21, 1-16.
	ANISOPTERA	Aeshnidae	Rhionaeschna marchali*	Entire body length	1.22																					Fredy Palacino-Rodríguez, F., Palacino, D. A., RacheRodríguez, L., Cordero-Rivera, A., Penagos, A. C. & Lamelas-López, L. 2018. Larval development and behavior of Rhionaeschna marchali Rambur (Anisoptera: Aeshnidae) under captivity conditions. Int. J. Odonatol. 21, 1-16.
	ANISOPTERA	Gomphidae	Onychogomphus uncatus	Head capsule width	1.25	1.22	1.25	1.2	1.21	1.25	1.23	1.26	1.27	1.29	1.27	1.23	1.26							1.2	1.29	Schütte, C., Schridde, P. & Suhling, F. 1998. Life history patterns of Onychogomphus uncatus (Charpentier) (Anisoptera: Gomphidae). Odonatologica 27, 71–86.
	ANISOPTERA	Libellulidae	Erythrodiplax abjecta	Head capsule width	1.23	1.26	1.18	1.37	1.23	1.41	1.15	1.17	1.17	1.24	1.24	1.22	1.17							1.15	1.41	Palacino-Rodríguez, F., Rache-Rodríguez, L., Palacino, D. A. & Cordero-Rivera, A. Larval development and foraging behavior of Erythrodiplax abjecta (Rambur) (Anisoptera: Libellulidae) in captivity. J. Asia-Pac. Entomol. 23, 1030-1040 (2020).
	ANISOPTERA	Libellulidae	Erythrodiplax abjecta	Head capsule length	1.21	1.06	1.19	1.3	1.16	1.35	1.21	1.17	1.19	1.25	1.24	1.26	1.13							1.06	1.35	Palacino-Rodríguez, F., Rache-Rodríguez, L., Palacino, D. A. & Cordero-Rivera, A. Larval development and foraging behavior of Erythrodiplax abjecta (Rambur) (Anisoptera: Libellulidae) in captivity. J. Asia-Pac. Entomol. 23, 1030-1040 (2020).
	ANISOPTERA	Libellulidae	Erythrodiplax abjecta	Metathoracic leg length	1.21	1	1.25	1.26	1.3	1.33	1.32	1.09	1.19	1.2	1.24	1.26	1.15							1	1.33	Palacino-Rodríguez, F., Rache-Rodríguez, L., Palacino, D. A. & Cordero-Rivera, A. Larval development and foraging behavior of Erythrodiplax abjecta (Rambur) (Anisoptera: Libellulidae) in captivity. J. Asia-Pac. Entomol. 23, 1030-1040 (2020).
	ANISOPTERA	Libellulidae	Erythrodiplax abjecta	Forewing–pad length	1.94								1.66	1.91	1.88	2.13	2.13							1.66	2.13	Palacino-Rodríguez, F., Rache-Rodríguez, L., Palacino, D. A. & Cordero-Rivera, A. Larval development and foraging behavior of Erythrodiplax abjecta (Rambur) (Anisoptera: Libellulidae) in captivity. J. Asia-Pac. Entomol. 23, 1030-1040 (2020).
	ANISOPTERA	Libellulidae	Erythrodiplax abjecta	Hind wing–pad length	1.61								1.43	1.54	1.52	1.75	1.82							1.43	1.82	Palacino-Rodríguez, F., Rache-Rodríguez, L., Palacino, D. A. & Cordero-Rivera, A. Larval development and foraging behavior of Erythrodiplax abjecta (Rambur) (Anisoptera: Libellulidae) in captivity. J. Asia-Pac. Entomol. 23, 1030-1040 (2020).
	ANISOPTERA	Libellulidae	Erythrodiplax abjecta	Entire body length	1.25	1.14	1.23	1.32	1.26	1.42	1.12	1.24	1.23	1.28	1.3	1.28	1.15							1.12	1.42	Palacino-Rodríguez, F., Rache-Rodríguez, L., Palacino, D. A. & Cordero-Rivera, A. Larval development and foraging behavior of Erythrodiplax abjecta (Rambur) (Anisoptera: Libellulidae) in captivity. J. Asia-Pac. Entomol. 23, 1030-1040 (2020).
	BLATTODEA	Blaberidae	Blaptica dubia	Pronotal length	1.26																					Wu, H., Appel, A. G. & Hu, X.-P. Instar Determination of Blaptica dubia (Blattodea: Blaberidae) Using Gaussian Mixture Models. Ann. Entomol. Soc. Am. 106, 323-328 (2013).
	BLATTODEA	Blaberidae	Blaptica dubia	Pronotal width	1.24																					Wu, H., Appel, A. G. & Hu, X.-P. Instar Determination of Blaptica dubia (Blattodea: Blaberidae) Using Gaussian Mixture Models. Ann. Entomol. Soc. Am. 106, 323-328 (2013).
	BLATTODEA	Blaberidae	Blaptica dubia	Head capsule width	1.19																					Wu, H., Appel, A. G. & Hu, X.-P. Instar Determination of Blaptica dubia (Blattodea: Blaberidae) Using Gaussian Mixture Models. Ann. Entomol. Soc. Am. 106, 323-328 (2013).
	BLATTARIA	Blatellidae	Blatella germanica	Head capsule width	1.19																					Cole, B. J. Growth ratios in holometabolous and hemimetabolous insects. Ann. Entomol. Soc. Am. 73, 489–491 (1980).
	BLATTARIA	Blattidae	Ectobius lapponious	Head capsule width	1.17																					Cole, B. J. Growth ratios in holometabolous and hemimetabolous insects. Ann. Entomol. Soc. Am. 73, 489–491 (1980).
	BLATTARIA	Blattidae	Ectobius panseri	Head capsule width	1.15																					Cole, B. J. Growth ratios in holometabolous and hemimetabolous insects. Ann. Entomol. Soc. Am. 73, 489–491 (1980).
	BLATTODEA	Ectobiidae	Blattella asahinai	Pronotal length	1.29	1.25	1.21	1.22	1.53	1.24														1.21	1.53	Peterson, M. K., Appel, A. G. & Hu, X.-P. Instar Determination of Blattella asahinai (Blattodea: Ectobiidae) From Digital Measurements of the Pronotum Using Gaussian Mixture Modeling and the Number of Cercal Annuli. J. Insect Sci. 19, 1–14 (2019).
	BLATTODEA	Ectobiidae	Blattella asahinai	Pronotal width	1.304	1.24	1.28	1.19	1.52	1.29														1.19	1.52	Peterson, M. K., Appel, A. G. & Hu, X.-P. Instar Determination of Blattella asahinai (Blattodea: Ectobiidae) From Digital Measurements of the Pronotum Using Gaussian Mixture Modeling and the Number of Cercal Annuli. J. Insect Sci. 19, 1–14 (2019).
	COLEOPTERA	Apionidae	Apion clavipes*	Head capsule width	1.44																					Mintesnot, W., Ferdu, A. & Yiberha, B. Larval instars of Apion clavipes Grest (Coleoptera: Apionidae). Indian J. Entomol. 80, 1-3 (2018).
	COLEOPTERA	Cerambycidae	Dectes texanus	Head capsule width	1.31																					Cole, B. J. Growth ratios in holometabolous and hemimetabolous insects. Ann. Entomol. Soc. Am. 73, 489–491 (1980).
	COLEOPTERA	Cerambycidae	Callipogon relictus	Head capsule width	1.31857	1.27	1.6	1.29	1.49	1.21	1.2	1.17												1.17	1.6	Yi, D. A., Kuprin, A. V. & Bae, Y. J. Effects of temperature on instar number and larval development in the endangered longhorn beetle Callipogon relictus (Coleoptera: Cerambycidae) raised on an artificial diet. Can. Entomol. 151, 537–544 (2019).
	COLEOPTERA	Cerambycidae	Tetropium fuscum	Head capsule width	1.38571	1.38	1.5	1.49	1.46	1.18	1.43	1.26												1.18	1.5	Flaherty, L., Regniere, J. & Sweeney, J. Number of instars and sexual dimorphism of Tetropium fuscum (Coleoptera: Cerambycidae) larvae determined by maximum likelihood. Can. Entomol. 144, 720–726 (2012).
	COLEOPTERA	Cerambycidae	Saperda vestita	Left labial palpomere length	1.29	1.47	1.3	1.17	1.2															1.17	1.47	Johnson, T. A. & Williamson, R. C. Multiple morphological measurements as larval indicators for Saperda vestita (Coleoptera: Cerambycidae). Ann. Entomol. Soc. Am. 99, 938-944 (2006).
	COLEOPTERA	Cerambycidae	Saperda vestita	First thoracic spiracle length	1.29	1.47	1.37	1.24	1.22	1.17														1.17	1.47	Johnson, T. A. & Williamson, R. C. Multiple morphological measurements as larval indicators for Saperda vestita (Coleoptera: Cerambycidae). Ann. Entomol. Soc. Am. 99, 938-944 (2006).
	COLEOPTERA	Cerambycidae	Saperda vestita	First thoracic spiracle width	1.36	1.51	1.44	1.35	1.24	1.25														1.24	1.51	Johnson, T. A. & Williamson, R. C. Multiple morphological measurements as larval indicators for Saperda vestita (Coleoptera: Cerambycidae). Ann. Entomol. Soc. Am. 99, 938-944 (2006).
	COLEOPTERA	Cerambycidae	Saperda vestita	Clypeolabral suture length	1.36	1.56	1.42	1.29	1.16															1.16	1.56	Johnson, T. A. & Williamson, R. C. Multiple morphological measurements as larval indicators for Saperda vestita (Coleoptera: Cerambycidae). Ann. Entomol. Soc. Am. 99, 938-944 (2006).
	COLEOPTERA	Cerambycidae	Saperda vestita	Frontoclypeal suture length	1.42	1.43	1.54	1.41	1.29															1.29	1.54	Johnson, T. A. & Williamson, R. C. Multiple morphological measurements as larval indicators for Saperda vestita (Coleoptera: Cerambycidae). Ann. Entomol. Soc. Am. 99, 938-944 (2006).
	COLEOPTERA	Cerambycidae	Saperda vestita	Cranial width at antennal insertions	1.45	1.59	1.48	1.43	1.29															1.29	1.59	Johnson, T. A. & Williamson, R. C. Multiple morphological measurements as larval indicators for Saperda vestita (Coleoptera: Cerambycidae). Ann. Entomol. Soc. Am. 99, 938-944 (2006).
	COLEOPTERA	Cerambycidae	Saperda vestita	Maximal cranial width	1.36	1.39	1.34	1.43	1.29															1.29	1.43	Johnson, T. A. & Williamson, R. C. Multiple morphological measurements as larval indicators for Saperda vestita (Coleoptera: Cerambycidae). Ann. Entomol. Soc. Am. 99, 938-944 (2006).
	COLEOPTERA	Cerambycidae	Saperda vestita	Maximal prothoracic width	1.31	1.38	1.27	1.23	1.33	1.33														1.23	1.38	Johnson, T. A. & Williamson, R. C. Multiple morphological measurements as larval indicators for Saperda vestita (Coleoptera: Cerambycidae). Ann. Entomol. Soc. Am. 99, 938-944 (2006).
	COLEOPTERA	Cerambycidae	Saperda vestita	Mesal pronotal length	1.61	1.82	1.7	1.54	1.39															1.39	1.82	Johnson, T. A. & Williamson, R. C. Multiple morphological measurements as larval indicators for Saperda vestita (Coleoptera: Cerambycidae). Ann. Entomol. Soc. Am. 99, 938-944 (2006).
	COLEOPTERA	Cerambycidae	Saperda vestita	Length of labrum to prothorax	1.29	1.47	1.35	1.22	1.19	1.2														1.19	1.47	Johnson, T. A. & Williamson, R. C. Multiple morphological measurements as larval indicators for Saperda vestita (Coleoptera: Cerambycidae). Ann. Entomol. Soc. Am. 99, 938-944 (2006).
	COLEOPTERA	Chrysomelidae	Lema trilineata daturaphila	Head capsule width	1.49																					Cole, B. J. Growth ratios in holometabolous and hemimetabolous insects. Ann. Entomol. Soc. Am. 73, 489–491 (1980).
	COLEOPTERA	Chrysomelidae	Oitlema mclanopus*	Head capsule width	1.35	1.4	1.38	1.28																1.28	1.4	Hoxie, R. P. & Wellso, S. G. 1974. Cereal Leaf Beetle Instars and Sex, Denned by Larval Head Capsule Widths. Ann. Entomol. Soc. Am. 67, 183-186.
	COLEOPTERA	Chrysomelidae	Acanthoscelides macrophthalmus*	Head capsule width	1.36	1.4	1.37	1.31																1.31	1.4	Wu, L.-H., Wang, C.-P. & Wu, W.-J. Description and Differentiation of the Four Larval Instars of Acanthoscelides macrophthalmus (Coleoptera: Chrysomelidae: Bruchinae). Ann. Entomol. Soc. Am. 105, 259-267 (2012).
	COLEOPTERA	Colydiidae	Lasconotus suboostulatus	Head capsule width	1.39																					Cole, B. J. Growth ratios in holometabolous and hemimetabolous insects. Ann. Entomol. Soc. Am. 73, 489–491 (1980).
	COLEOPTERA	Curculionidae	Adosomus sp.	Head capsule width	1.45425	1.477	1.33	1.41	1.6															1.33	1.6	Wang, J., Luo, Y., Zong, S., Gao, B. & Li, Y. Characterization of larval instars of artemisia weevil, Adosomus sp. For. St. China 11, 20–23 (2009) .
	COLEOPTERA	Curculionidae	Adosomus sp.	Head capsule length	1.37	1.28	1.34	1.29	1.57															1.28	1.57	Wang, J., Luo, Y., Zong, S., Gao, B. & Li, Y. Characterization of larval instars of artemisia weevil, Adosomus sp. For. St. China 11, 20–23 (2009) .
	COLEOPTERA	Curculionidae	Anthonomus grandis	Head capsule width	1.55																					Cole, B. J. Growth ratios in holometabolous and hemimetabolous insects. Ann. Entomol. Soc. Am. 73, 489–491 (1980).
	COLEOPTERA	Curculionidae	Ceuthorhynchidius horridus	Head capsule width	1.52																					Cole, B. J. Growth ratios in holometabolous and hemimetabolous insects. Ann. Entomol. Soc. Am. 73, 489–491 (1980).
	COLEOPTERA	Curculionidae	Conotrachelus perseae*	Head capsule width	1.5425	1.62	1.5	1.57	1.48															1.48	1.62	Castaeda Vildózola, A., Riquelme, C. P. I., Carrasco, J. V., Cazado, L. E. & López Martínez, V. Recognition of five larval instars in Conotrachelus perseae (Coleoptera: Curculionidae). J. Entomol. Sci. 54, 1 (2019).
	COLEOPTERA	Curculionidae	Conotrachelus psidii	Head capsule width	1.3725	1.34	1.42	1.36	1.37																	Bailez, E. O., Viana-Bailez, A. M., de Lima, J. O. G. & Moreira, D. O. D. Life-history of the guava weevil, Conotrachelus psidii Marshall (Coleoptera: Curculionidae), under laboratory conditions. Neotrop. Entomol. 32, 203–207(2003).
	COLEOPTERA	Curculionidae	Dendroctonus valens	Head capsule width	1.33	1.3	1.4	1.25	1.37															1.25	1.4	Liu, Z., Xu, B. & Sun, J. Instar numbers, development, flight period, and fecundity of Dendroctonus valens (Coleoptera: Curculionidae: Scolytinae) in China. Ann. Entomol. Soc. Am. 107, 152–157 (2014).
	COLEOPTERA	Curculionidae	Dendroctonus ponderosae	Head capsule width	1.36	1.3	1.41	1.37																1.3	1.41	Bleiker, K. P. & Régnière, J. Determining the instar of mountain pine beetle (Coleoptera: Curculionidae) larvae by the width of their head capsules. Can. Entomol. 147, 635–640 (2014).
	COLEOPTERA	Curculionidae	Eucryptorrhynchus brandti*	Antenna spacing	1.27833	1.5	1.37	1.28	1.21	1.19	1.12													1.12	1.5	Luo, W., Ji, Y.-C. & Wen, J.-B. Application of a frequency distribution method for determining instars of Eucryptorrhynchus brandti (Coleoptera: Curculionidae) from several morphological variables. Biocontrol. Sci. Technol. 26, 1–12 (2016).
	COLEOPTERA	Curculionidae	Eucryptorrhynchus brandti*	Mandible width	1.285	1.5	1.39	1.32	1.2	1.17	1.13													1.13	1.5	Luo, W., Ji, Y.-C. & Wen, J.-B. Application of a frequency distribution method for determining instars of Eucryptorrhynchus brandti (Coleoptera: Curculionidae) from several morphological variables. Biocontrol. Sci. Technol. 26, 1–12 (2016).
	COLEOPTERA	Curculionidae	Eucryptorrhynchus brandti*	Head capsule width	1.28333	1.49	1.42	1.3	1.21	1.21	1.07													1.07	1.49	Luo, W., Ji, Y.-C. & Wen, J.-B. Application of a frequency distribution method for determining instars of Eucryptorrhynchus brandti (Coleoptera: Curculionidae) from several morphological variables. Biocontrol. Sci. Technol. 26, 1–12 (2016).
	COLEOPTERA	Curculionidae	Heilipus lauri*	Head capsule width	1.42	1.52	1.42	1.32																1.32	1.52	Castañeda-Vildózola, Á., González-Hernández, H., Equihua-Martínez, A., Valdez-Carrasco, J., Peña, J. E., Cazado, L. E. & Franco-Mora, O. Head capsule width is useful for determining larval instar in Heilipus lauri (Coleoptera: Curculionidae). Fla. Entomol. 99, 822–825 (2016).
	COLEOPTERA	Curculionidae	Homalinotus coriaceus ♂	Head capsule width	1.35	1.4	1.4	1.4	1.4	1.3	1.2															Sarro, F. B., Crocomo, W. B., Ferreira, J. M. S., Araújo, R. P. C. & Labinas, A. M. Feeding substrates to black coconut bunch weevil, Homalinotus coriaceus (Gyllenhal) (Coleoptera: Curculionidae), Rearing in Laboratory. Neotro. Entomol. 34, 451–457 (2005).
	COLEOPTERA	Curculionidae	Homalinotus coriaceus ♀	Head capsule width	1.32	1.4	1.4	1.4	1.3	1.2	1.2															Sarro, F. B., Crocomo, W. B., Ferreira, J. M. S., Araújo, R. P. C. & Labinas, A. M. Feeding substrates to black coconut bunch weevil, Homalinotus coriaceus (Gyllenhal) (Coleoptera: Curculionidae), Rearing in Laboratory. Neotro. Entomol. 34, 451–457 (2005).
	COLEOPTERA	Curculionidae	Listronotus bonariensis*	Head capsule width	1.35667	1.45	1.33	1.29																		McNeill, M. R., Koten, C. & Goldson, S. L. Unexpected larval habit of Listronotus bonariensis (Coleoptera: Curculionidae) raises questions about population dynamics analysis and management. J. Appl. Entomol. 145, 587–600 (2021).
	COLEOPTERA	Curculionidae	Listronotus sordidus*	Head capsule width	1.25	1.5	1.33	1.25	1.2	1.17														1.17	1.5	Martin, G. D., Coetzee, J. A., Lloyd, M., Nombewu, S. E., Ndlovu, M. S. & Kwong, R. M. Invaded habitat incompatibility affects the suitability of the potential biological control agent Listronotus sordidus for Sagittaria platyphylla in South Africa. Biocontrol. Sci. Technol. 28, 468–485 (2018).
	COLEOPTERA	Curculionidae	Miarolarinus lareynii	Head capsule width	1.47																					Cole, B. J. Growth ratios in holometabolous and hemimetabolous insects. Ann. Entomol. Soc. Am. 73, 489–491 (1980).
	COLEOPTERA	Curculionidae	Miarolarinus lypriformis	Head capsule width	1.38																					Cole, B. J. Growth ratios in holometabolous and hemimetabolous insects. Ann. Entomol. Soc. Am. 73, 489–491 (1980).
	COLEOPTERA	Curculionidae	Neochetina bruchi	Head capsule width	1.46																					Cole, B. J. Growth ratios in holometabolous and hemimetabolous insects. Ann. Entomol. Soc. Am. 73, 489–491 (1980).
	COLEOPTERA	Curculionidae	Neochetina eichhorniae	Head capsule width	1.53																					Cole, B. J. Growth ratios in holometabolous and hemimetabolous insects. Ann. Entomol. Soc. Am. 73, 489–491 (1980).
	COLEOPTERA	Curculionidae	Pagiophloeus tsushimanus	Head capsule width	1.4575	1.69	1.47	1.53	1.14															1.14	1.69	Chen, C., Zhang, C., Li, S., Zhu, H., Fan, B., Wang, Y., Su, P., Han, Y. & Hao D. Biological traits and life history of Pagiophloeus tsushimanus (Coleoptera: Curculionidae), a weevil pest on camphor trees in China. J. For. Res. 32, 1979–1988 (2020).
	COLEOPTERA	Curculionidae	Pagiophloeus tsushimanus	Head capsule length	1.48	1.68	1.49	1.53	1.22															1.22	1.68	Chen, C., Zhang, C., Li, S., Zhu, H., Fan, B., Wang, Y., Su, P., Han, Y. & Hao D. Biological traits and life history of Pagiophloeus tsushimanus (Coleoptera: Curculionidae), a weevil pest on camphor trees in China. J. For. Res. 32, 1979–1988 (2020).
	COLEOPTERA	Curculionidae	Phrydiuchus spilmani	Head capsule width	1.52																					Cole, B. J. Growth ratios in holometabolous and hemimetabolous insects. Ann. Entomol. Soc. Am. 73, 489–491 (1980).
	COLEOPTERA	Curculionidae	Phrydiuchus tau	Head capsule width	1.53																					Cole, B. J. Growth ratios in holometabolous and hemimetabolous insects. Ann. Entomol. Soc. Am. 73, 489–491 (1980).
	COLEOPTERA	Curculionidae	Pissodes approximatus	Head capsule width	1.49																					Cole, B. J. Growth ratios in holometabolous and hemimetabolous insects. Ann. Entomol. Soc. Am. 73, 489–491 (1980).
	COLEOPTERA	Curculionidae	Pissodes striatulus	Head capsule width	1.49	1.8	1.44	1.23																1.23	1.8	Maclauchlan, L.E. & Brooks, J. The balsam bark weevil, Pissodes striatulus (Coleoptera: Curculionidae): life history and occurrence in southern British Columbia. J. Entomol. Soc. Brit. Columbia. 117 (2020).
	COLEOPTERA	Curculionidae	Pissodes strobi	Head capsule width	1.45																					Cole, B. J. Growth ratios in holometabolous and hemimetabolous insects. Ann. Entomol. Soc. Am. 73, 489–491 (1980).
	COLEOPTERA	Curculionidae	Pissodes castaneus	Head capsule width	1.55667	1.48	1.63	1.56																1.48	1.63	Panzavolta, T. Instar Determination for Pissodes castaneus (Coleoptera: Curculionidae) Using Head Capsule Widths and Lengths. Environ. Entomol. 36,1054-1058 (2007).
	COLEOPTERA	Curculionidae	Pissodes castaneus	Head capsule length	1.56	1.52	1.58	1.58																1.52	1.58	Panzavolta, T. Instar Determination for Pissodes castaneus (Coleoptera: Curculionidae) Using Head Capsule Widths and Lengths. Environ. Entomol. 36,1054-1058 (2007).
	COLEOPTERA	Curculionidae	Pityogenes scitus*	Head capsule width	1.2775	1.35	1.3	1.26	1.2															1.2	1.35	Khanday, A. L. & Buhroo, A. A. Life cycle and biology of Pityogenes scitus Blandford, 1893 (Coleoptera: Curculionidae: Scolytinae), a pest of Pinus wallichiana in Kashmir, India. J. Fore. Sci. 66, 318–328 (2020).
	COLEOPTERA	Curculionidae	Rhynchophorus ferrugineus	Head capsule length	1.23167	1.51	1.17	1.53	1.31	1.24	1.24	1.21	1.2	1.11	1.09	1.1	1.07							1.07	1.53	Dembilio, O. & Jacas, J. A. Basic bio-ecological parameters of the invasive red palm weevil, Rhynchophorus ferrugineus (Coleoptera: Curculionidae), in Phoenix canariensis under Mediterranean climate. Bull. Entomol. Res. 101,153-163 (2011).
	COLEOPTERA	Curculionidae	Rhynchophorus ferrugineus	Labrum length	1.34	1.69	2.19	1.36	1.42	1.08	1.56	1.29	1.18	1.04	1.1	1.12	1.05							1.04	2.19	Dembilio, O. & Jacas, J. A. Basic bio-ecological parameters of the invasive red palm weevil, Rhynchophorus ferrugineus (Coleoptera: Curculionidae), in Phoenix canariensis under Mediterranean climate. Bull. Entomol. Res. 101,153-163 (2011).
	COLEOPTERA	Curculionidae	Rhynchophorus ferrugineus	Labrum width	1.20667	1.31	1.16	1.42	1.39	1.15	1.32	1.24	1.2	1.08	1.05	1.05	1.11							1.05	1.42	Dembilio, O. & Jacas, J. A. Basic bio-ecological parameters of the invasive red palm weevil, Rhynchophorus ferrugineus (Coleoptera: Curculionidae), in Phoenix canariensis under Mediterranean climate. Bull. Entomol. Res. 101,153-163 (2011).
	COLEOPTERA	Curculionidae	Rhynchophorus ferrugineus	Clypeus length	1.26667	1.47	1.24	1.53	1.42	1.21	1.34	1.28	1.25	1.09	1.14	1.16	1.07							1.07	1.53	Dembilio, O. & Jacas, J. A. Basic bio-ecological parameters of the invasive red palm weevil, Rhynchophorus ferrugineus (Coleoptera: Curculionidae), in Phoenix canariensis under Mediterranean climate. Bull. Entomol. Res. 101,153-163 (2011).
	COLEOPTERA	Curculionidae	Rhynchophorus ferrugineus	Clypeus width	1.21	1.29	1.05	1.43	1.36	1.18	1.38	1.26	1.21	1.09	1.1	1.1	1.07							1.05	1.43	Dembilio, O. & Jacas, J. A. Basic bio-ecological parameters of the invasive red palm weevil, Rhynchophorus ferrugineus (Coleoptera: Curculionidae), in Phoenix canariensis under Mediterranean climate. Bull. Entomol. Res. 101,153-163 (2011).
	COLEOPTERA	Curculionidae	Rhynchophorus ferrugineus	Mandible length	1.29167	1.5	1.64	1.6	1.21	1.23	1.45	1.18	1.12	1.21	1.09	1.16	1.11							1.09	1.64	Dembilio, O. & Jacas, J. A. Basic bio-ecological parameters of the invasive red palm weevil, Rhynchophorus ferrugineus (Coleoptera: Curculionidae), in Phoenix canariensis under Mediterranean climate. Bull. Entomol. Res. 101,153-163 (2011).
	COLEOPTERA	Curculionidae	Rhyssomatus subtilis	head capsule width	1.45	1.5	1.53	1.32																1.32	1.53	Cazado, L. E., Van Nieuwenhove, G. A., Obrien, C. W., Gastaminza, G. A. & Murua, M. G. Determination of number of instars of Rhyssomatus subtilis (Coleoptera: curculionidae) based on head capsule widths. Fla. Entomol. 97, 639–643 (2014).
	COLEOPTERA	Curculionidae	Sitophilus zeamais*	Head capsule width	1.3																					Ojo, J.A. & Omoloye, A.A. Development and Life History of Sitophilus zeamais (Coleoptera: Curculionidae) on Cereal Crops. Advances in Agriculture, 1, 1-8 (2016).
	COLEOPTERA	Dermestidae	Trogoderma glabrum	Head capsule width	1.38																					Cole, B. J. Growth ratios in holometabolous and hemimetabolous insects. Ann. Entomol. Soc. Am. 73, 489–491 (1980).
	COLEOPTERA	Melolonthidae	Aegopsis bolboceridus	Head capsule width	1.645	1.7	1.59																			Oliveira, C. M. & Frizzas, M. R. Field biology of the beetle Aegopsis bolboceridus in Brazil, with a list of host plants. J. Insect Sci. 13(48), 1-15 (2013).
	COLEOPTERA	Nitidulidae	Stelidota geminata	Head capsule width	1.36																					Cole, B. J. Growth ratios in holometabolous and hemimetabolous insects. Ann. Entomol. Soc. Am. 73, 489–491 (1980).
	COLEOPTERA	Scolytidae	Euwallacea sp.*	Head capsule width	1.33	1.27	1.39																	1.27	1.39	Chen, Y., Dallara, P. L., Nelson, L. J., Coleman, T. W., Hishinuma, S. M., Carrillo, D. & Seybold, S. J. Comparative morphometric and chemical analyses of phenotypes of two invasive ambrosia beetles (Euwallacea spp.) in the United States. Insect Sci. 24, 647–662 (2016).
	COLEOPTERA	Scolytidae	Pityophthorus juglandis*	Head capsule width	1.355	1.32	1.39																	1.32	1.39	Dallara, P. L., Flint, M. L. & Seybold, S. J. An analysis of the larval instars of the walnut twig beetle, Pityophthorus juglandis Blackman (Coleoptera: Scolytidae), in northern California black walnut, Juglans hindsii, and a new host record for Hylocurus hirtellus. Pan-Pac. Entomol. 88, 248-266 (2012).
	COLEOPTERA	Scolytidae	Xyleborus ferrugineus	Head capsule width	1.35																					Cole, B. J. Growth ratios in holometabolous and hemimetabolous insects. Ann. Entomol. Soc. Am. 73, 489–491 (1980).
	COLEOPTERA	Silphidae	Silpha ramosa	Head capsule width	1.32																					Cole, B. J. Growth ratios in holometabolous and hemimetabolous insects. Ann. Entomol. Soc. Am. 73, 489–491 (1980).
	COLEOPTERA	Tenebrionidae	Tenebrio molitor	Head capsule width	1.15			1.13	1.17	1.14	1.15	1.15	1.16	1.18	1.17	1.17	1.14	1.13	1.1	1.11	1.06			1.06	1.18	Morales-Ramos, J. A., Kay, S., Rojas, M. G., Shapiro-Ilan, D. I. & Tedders, W. L. Morphometric analysis of instar variation in Tenebrio molitor (Coleoptera: Tenebrionidae). Ann Entomol Soc Am. 108, 146–159 (2015).
	COLEOPTERA	Tenebrionidae	Tenebrio molitor	Metanotum length	1.19			1.24	1.25	1.07	1.14	1.22	1.17	1.23	1.13	1.16	1.24	1.15	1.11	1.08	1.27			1.07	1.27	Morales-Ramos, J. A., Kay, S., Rojas, M. G., Shapiro-Ilan, D. I. & Tedders, W. L. Morphometric analysis of instar variation in Tenebrio molitor (Coleoptera: Tenebrionidae). Ann Entomol Soc Am. 108, 146–159 (2015).
	COLEOPTERA	Tenebrionidae	Tenebrio molitor	Left mandible length	1.14			1.13	1.13	1.13	1.12	1.14	1.14	1.16	1.17	1.16	1.15	1.16	1.13	1.12	1.1			1.1	1.17	Morales-Ramos, J. A., Kay, S., Rojas, M. G., Shapiro-Ilan, D. I. & Tedders, W. L. Morphometric analysis of instar variation in Tenebrio molitor (Coleoptera: Tenebrionidae). Ann Entomol Soc Am. 108, 146–159 (2015).
	DERMAPTERA	Labiduridae	Labidura riparia	Head capsule width	1.25																					Cole, B. J. Growth ratios in holometabolous and hemimetabolous insects. Ann. Entomol. Soc. Am. 73, 489–491 (1980).
	DIPTERA	Chironomidae	Anatopynia trifascipennis*	Mandible length	1.8	1.8	1.8	1.8																1.8	1.8	Ford, J. B. 1959. A study of larval growth, the number of instars and sexual differentiation in the Chironomidae (Diptera). Physiol. Entomol. 34, 151-160 (1959).
	DIPTERA	Chironomidae	Chironomus calligraphus*	Head capsule width	1.6	1.58	1.62	1.6																1.58	1.62	Zilli, F. L., Montalto, L., Paggi, A. C. & Marchese, M. R. Biometry and life cycle of Chironomus calligraphus Goeldi, 1905 (Diptera, Chironomidae) in laboratory conditions. Interciencia 33, 767-770 (2008).
	DIPTERA	Chironomidae	Chironomus crassicaudatus*	Head capsule width	1.76	1.69	1.83	1.75																1.69	1.83	Frouz, J., Ali, A., & Lobinske, R. J. Suitability of morphological parameters for instar determination of pestiferous midges Chironomus crassicaudatus and Glyptotendipes paripes (Diptera: Chironomidae) under laboratory conditions. J. Am. Mosq. Control. Assoc. 18, 222-227 (2002).
	DIPTERA	Chironomidae	Chironomus crassicaudatus*	Head capsule length	1.68	1.55	1.74	1.74																1.55	1.74	Frouz, J., Ali, A., & Lobinske, R. J. Suitability of morphological parameters for instar determination of pestiferous midges Chironomus crassicaudatus and Glyptotendipes paripes (Diptera: Chironomidae) under laboratory conditions. J. Am. Mosq. Control. Assoc. 18, 222-227 (2002).
	DIPTERA	Chironomidae	Chironomus crassicaudatus*	Mentum width	1.64	1.64	1.64	1.64																1.64	1.64	Frouz, J., Ali, A., & Lobinske, R. J. Suitability of morphological parameters for instar determination of pestiferous midges Chironomus crassicaudatus and Glyptotendipes paripes (Diptera: Chironomidae) under laboratory conditions. J. Am. Mosq. Control. Assoc. 18, 222-227 (2002).
	DIPTERA	Chironomidae	Chironomus crassicaudatus*	Cephalolabial length	1.81	1.98	1.71	1.73																1.71	1.98	Frouz, J., Ali, A., & Lobinske, R. J. Suitability of morphological parameters for instar determination of pestiferous midges Chironomus crassicaudatus and Glyptotendipes paripes (Diptera: Chironomidae) under laboratory conditions. J. Am. Mosq. Control. Assoc. 18, 222-227 (2002).
	DIPTERA	Chironomidae	Chironomus crassicaudatus*	Entire body length	2.13	2.5	1.63	2.27																1.63	2.5	Frouz, J., Ali, A., & Lobinske, R. J. Suitability of morphological parameters for instar determination of pestiferous midges Chironomus crassicaudatus and Glyptotendipes paripes (Diptera: Chironomidae) under laboratory conditions. J. Am. Mosq. Control. Assoc. 18, 222-227 (2002).
	DIPTERA	Chironomidae	Chironomus crassiforceps*	Head capsule width	1.74	1.78	1.81	1.62																1.62	1.81	Fonseca, A. L. & Rocha, O. 2004. Laboratory cultures of the native species Chironomus xanthus Rempel, 1939 (Diptera, Chironomidae). Acta Limnol. Bras. 16, 153–161.
	DIPTERA	Chironomidae	Chironomus sp. Florida*	Head capsule width	2.11	2.02	2.13	2.18																2.02	2.18	Reyes-Maldonado, R., Marie, B. & Ramirez, A. Rearing methods and life cycle characteristics of Chironomus sp. Florida (Chironomidae: Diptera): A rapid-developing species for laboratory studies. PLoS ONE 16, e0247382 (2021).
	DIPTERA	Chironomidae	Chironomus sp. Florida*	Entire body length	3.15333	1.5	2.22	5.74																1.5	5.74	Reyes-Maldonado, R., Marie, B. & Ramirez, A. Rearing methods and life cycle characteristics of Chironomus sp. Florida (Chironomidae: Diptera): A rapid-developing species for laboratory studies. PLoS ONE 16, e0247382 (2021).
	DIPTERA	Chironomidae	Chironomus plumosus	Head capsule width	1.94																					Cole, B. J. Growth ratios in holometabolous and hemimetabolous insects. Ann. Entomol. Soc. Am. 73, 489–491 (1980).
	DIPTERA	Chironomidae	Chironomus sancticaroli*	Ventral length of head capsule	1.67	1.61	1.74	1.66																1.61	1.74	Richardi, V. S., Rebechi, D., Aranha, J. M. & Navarro-Silva, M. A. Determination of larval instars in Chironomus sancticaroli (Diptera: Chironomidae) using novel head capsule structures. Zoologia (Curitiba) 30, 211–216 (2013).
	DIPTERA	Chironomidae	Chironomus sancticaroli*	Length of antennae	1.64	1.5	1.7	1.73																1.5	1.73	Richardi, V. S., Rebechi, D., Aranha, J. M. & Navarro-Silva, M. A. Determination of larval instars in Chironomus sancticaroli (Diptera: Chironomidae) using novel head capsule structures. Zoologia (Curitiba) 30, 211–216 (2013).
	DIPTERA	Chironomidae	Chironomus sancticaroli*	Length of mandibles	1.69	1.64	1.75	1.68																1.64	1.75	Richardi, V. S., Rebechi, D., Aranha, J. M. & Navarro-Silva, M. A. Determination of larval instars in Chironomus sancticaroli (Diptera: Chironomidae) using novel head capsule structures. Zoologia (Curitiba) 30, 211–216 (2013).
	DIPTERA	Chironomidae	Chironomus sancticaroli*	Length of mentum	1.72	1.51	1.84	1.82																1.51	1.84	Richardi, V. S., Rebechi, D., Aranha, J. M. & Navarro-Silva, M. A. Determination of larval instars in Chironomus sancticaroli (Diptera: Chironomidae) using novel head capsule structures. Zoologia (Curitiba) 30, 211–216 (2013).
	DIPTERA	Chironomidae	Chironomus sancticaroli*	Length of ventromental plates	1.86	1.77	1.98	1.83																1.77	1.98	Richardi, V. S., Rebechi, D., Aranha, J. M. & Navarro-Silva, M. A. Determination of larval instars in Chironomus sancticaroli (Diptera: Chironomidae) using novel head capsule structures. Zoologia (Curitiba) 30, 211–216 (2013).
	DIPTERA	Chironomidae	Chironomus tentans*	Head capsule width	1.89	2	1.9	1.76																1.76	2	Fonseca, A. L. & Rocha, O. 2004. Laboratory cultures of the native species Chironomus xanthus Rempel, 1939 (Diptera, Chironomidae). Acta Limnol. Bras. 16, 153–161.
	DIPTERA	Chironomidae	Chironomus xanthus*	Head capsule width	1.71	1.67	1.73	1.73																1.67	1.73	Fonseca, A. L. & Rocha, O. 2004. Laboratory cultures of the native species Chironomus xanthus Rempel, 1939 (Diptera, Chironomidae). Acta Limnol. Bras. 16, 153–161.
	DIPTERA	Chironomidae	Corynmra seutellata*	Labium length	1.45	1.44	1.44	1.47																1.44	1.47	Ford, J. B. 1959. A study of larval growth, the number of instars and sexual differentiation in the Chironomidae (Diptera). Physiol. Entomol. 34, 151-160 (1959).
	DIPTERA	Chironomidae	Cricotopus obtexens*	Labium length	1.63	1.58	1.73	1.57																1.57	1.73	Ford, J. B. 1959. A study of larval growth, the number of instars and sexual differentiation in the Chironomidae (Diptera). Physiol. Entomol. 34, 151-160 (1959).
	DIPTERA	Chironomidae	Ectobius lapponicus	Frons breadth	1.15	1.23	1.15	1.18	1.15	1.04														1.04	1.23	Brown, V. & Davies, R. G. Allometric growth in two species of Ectobius (Dictyoptera: Blattidae). J. Zool. Lond. 166, 97–132 (1972).
	DIPTERA	Chironomidae	Ectobius panzeri	Frons breadth	1.15	1.12	1.15	1.23	1.13	1.1														1.1	1.23	Brown, V. & Davies, R. G. Allometric growth in two species of Ectobius (Dictyoptera: Blattidae). J. Zool. Lond. 166, 97–132 (1972).
	DIPTERA	Chironomidae	Essigella californica	Entire body length	1.21	1.23	1.23	1.16																1.16	1.23	Wharton, T., Cooper, P. & Floyd, R. Life Stage Development of Essigella californica (Aphidoidea: Lachnidae: Cinarinae). Ann. Entomol. Soc. Am. 97, 697-700 (2004).
	DIPTERA	Chironomidae	Essigella californica	Hind tibia length	1.28	1.42	1.25	1.18																1.18	1.42	Wharton, T., Cooper, P. & Floyd, R. Life Stage Development of Essigella californica (Aphidoidea: Lachnidae: Cinarinae). Ann. Entomol. Soc. Am. 97, 697-700 (2004).
	DIPTERA	Chironomidae	Essigella californica	Antennal length	1.15	1.15	1.19	1.11																1.11	1.19	Wharton, T., Cooper, P. & Floyd, R. Life Stage Development of Essigella californica (Aphidoidea: Lachnidae: Cinarinae). Ann. Entomol. Soc. Am. 97, 697-700 (2004).
	DIPTERA	Chironomidae	Goeldichironomus holoprasinus	Head capsule width	1.65	1.77	1.6	1.56																1.56	1.77	Zilli, F. L., Marchese, M. R. & Paggi, A. C. 2009. Life Cycle of Goeldichironomus holoprasinus Goeldi (Diptera, Chironomidae). Neotrop. Entomol. 38, 472-476.
	DIPTERA	Chironomidae	Goeldichironomus holoprasinus	Ventral length	1.63	1.67	1.66	1.56																1.56	1.67	Zilli, F. L., Marchese, M. R. & Paggi, A. C. 2009. Life Cycle of Goeldichironomus holoprasinus Goeldi (Diptera, Chironomidae). Neotrop. Entomol. 38, 472-476.
	DIPTERA	Chironomidae	Goeldichironomus holoprasinus	Total body length	2.14	2.92	1.66	1.85																1.66	2.92	Zilli, F. L., Marchese, M. R. & Paggi, A. C. 2009. Life Cycle of Goeldichironomus holoprasinus Goeldi (Diptera, Chironomidae). Neotrop. Entomol. 38, 472-476.
	DIPTERA	Chironomidae	Glyptotendipes paripes*	Head capsule width	1.75	1.87	1.72	1.67																1.67	1.87	Frouz, J., Lobinske, R. J. , Yaqub, A. , & Ali, A. Larval gut ph profile in pestiferous Chironomus crassicaudatus and Glyptotendipes paripes (Chironomidae: Diptera) in reference to the toxicity potential of bacillus thuringiensis serovar israelensis. J. Am. Mosq. Control. Assoc. 23, 355-358 (2007).
	DIPTERA	Chironomidae	Glyptotendipes paripes*	Head capsule length	1.71	1.84	1.68	1.62																1.62	1.84	Frouz, J., Lobinske, R. J. , Yaqub, A. , & Ali, A. Larval gut ph profile in pestiferous Chironomus crassicaudatus and Glyptotendipes paripes (Chironomidae: Diptera) in reference to the toxicity potential of bacillus thuringiensis serovar israelensis. J. Am. Mosq. Control. Assoc. 23, 355-358 (2007).
	DIPTERA	Chironomidae	Glyptotendipes paripes*	Mentum width	1.69	1.58	1.77	1.73																1.58	1.77	Frouz, J., Lobinske, R. J. , Yaqub, A. , & Ali, A. Larval gut ph profile in pestiferous Chironomus crassicaudatus and Glyptotendipes paripes (Chironomidae: Diptera) in reference to the toxicity potential of bacillus thuringiensis serovar israelensis. J. Am. Mosq. Control. Assoc. 23, 355-358 (2007).
	DIPTERA	Chironomidae	Glyptotendipes paripes*	Cephalolabial length	1.71	1.82	1.72	1.6																1.6	1.82	Frouz, J., Lobinske, R. J. , Yaqub, A. , & Ali, A. Larval gut ph profile in pestiferous Chironomus crassicaudatus and Glyptotendipes paripes (Chironomidae: Diptera) in reference to the toxicity potential of bacillus thuringiensis serovar israelensis. J. Am. Mosq. Control. Assoc. 23, 355-358 (2007).
	DIPTERA	Chironomidae	Glyptotendipes paripes*	Entire body length	1.99	2.45	1.63	1.89																1.63	2.45	Frouz, J., Lobinske, R. J. , Yaqub, A. , & Ali, A. Larval gut ph profile in pestiferous Chironomus crassicaudatus and Glyptotendipes paripes (Chironomidae: Diptera) in reference to the toxicity potential of bacillus thuringiensis serovar israelensis. J. Am. Mosq. Control. Assoc. 23, 355-358 (2007).
	DIPTERA	Chironomidae	Prodiamesa olivacea*	Labium length	1.89	1.92	1.88	1.87																1.87	1.92	Ford, J. B. A study of larval growth, the number of instars and sexual differentiation in the Chironomidae (Diptera). Physiol. Entomol. 34, 151-160 (1959).
	DIPTERA	Chironomidae	Pocladius choreus*	Mandible length	1.58	1.54	1.61	1.59																1.54	1.61	Ford, J. B. A study of larval growth, the number of instars and sexual differentiation in the Chironomidae (Diptera). Physiol. Entomol. 34, 151-160 (1959).
	DIPTERA	Culicidae	Orthopodymia alba	Siphon length	1.97																					Cole, B. J. Growth ratios in holometabolous and hemimetabolous insects. Ann. Entomol. Soc. Am. 73, 489–491 (1980).
	DIPTERA	Culicidae	Orthopodymia signifera	Siphon length	2.37																					Cole, B. J. Growth ratios in holometabolous and hemimetabolous insects. Ann. Entomol. Soc. Am. 73, 489–491 (1980).
	DIPTERA	Lonchaeidae	Lonchaea corticis	Cephalopharyngeal skeleton	2																					Cole, B. J. Growth ratios in holometabolous and hemimetabolous insects. Ann. Entomol. Soc. Am. 73, 489–491 (1980).
	DIPTERA	Otitidae	Eumetopiella rufipes	Cephalopharyngeal skeleton	1.97																					Cole, B. J. Growth ratios in holometabolous and hemimetabolous insects. Ann. Entomol. Soc. Am. 73, 489–491 (1980).
	DIPTERA	Sarcophagidae	Tricholioproctia impatiens	Mouthhooks length	1.43																					Cole, B. J. Growth ratios in holometabolous and hemimetabolous insects. Ann. Entomol. Soc. Am. 73, 489–491 (1980).
	DIPTERA	Sciaridae	Bradysia impatiens	Head capsule width	1.59																					Cole, B. J. Growth ratios in holometabolous and hemimetabolous insects. Ann. Entomol. Soc. Am. 73, 489–491 (1980).
	DIPTERA	Sciomyzidae	Hedria mixta	Cephalopharyngeal skeleton	1.39																					Cole, B. J. Growth ratios in holometabolous and hemimetabolous insects. Ann. Entomol. Soc. Am. 73, 489–491 (1980).
	DIPTERA	Sciomyzidae	Pteromicra angustipennis	Cephalopharyngeal skeleton	1.7																					Cole, B. J. Growth ratios in holometabolous and hemimetabolous insects. Ann. Entomol. Soc. Am. 73, 489–491 (1980).
	DIPTERA	Sciomyzidae	Pteromicra glabricula	Cephalopharyngeal skeleton	1.58																					Cole, B. J. Growth ratios in holometabolous and hemimetabolous insects. Ann. Entomol. Soc. Am. 73, 489–491 (1980).
	DIPTERA	Sciomyzidae	Pteromicra pectorasa	Cephalopharyngeal skeleton	1.74																					Cole, B. J. Growth ratios in holometabolous and hemimetabolous insects. Ann. Entomol. Soc. Am. 73, 489–491 (1980).
	DIPTERA	Simuliidae	Simulium quinquestriatum	Postgenal length	1.25778	1.46	1.39	1.45	1.28	1.18	1.2	1.12	1.12	1.12										1.12	1.46	Yang, Y. M., Jia, R., Xun, H., Yang, J., Chen, Q., Zeng, X. G. & Yang, M. Determining the number of instars in Simulium quinquestriatum (Diptera: Simuliidae) using k-means clustering via the Canberra distance. J. Med. Entomol. 55, 808–816 (2018).
	DIPTERA	Simuliidae	Simulium quinquestriatum	Head capsule width	1.25778	1.48	1.34	1.43	1.27	1.2	1.18	1.14	1.14	1.14										1.14	1.48	Yang, Y. M., Jia, R., Xun, H., Yang, J., Chen, Q., Zeng, X. G. & Yang, M. Determining the number of instars in Simulium quinquestriatum (Diptera: Simuliidae) using k-means clustering via the Canberra distance. J. Med. Entomol. 55, 808–816 (2018).
	DIPTERA	Simuliidae	Simulium quinquestriatum	Mandibular phragma length	1.31111	1.56	1.36	1.49	1.34	1.23	1.24	1.19	1.19	1.2										1.19	1.56	Yang, Y. M., Jia, R., Xun, H., Yang, J., Chen, Q., Zeng, X. G. & Yang, M. Determining the number of instars in Simulium quinquestriatum (Diptera: Simuliidae) using k-means clustering via the Canberra distance. J. Med. Entomol. 55, 808–816 (2018).
	DIPTERA	Simuliidae	Simulium quinquestriatum	Lateral body length	1.33556	1.14	1.57	1.54	1.33	1.3	1.29	1.28	1.28	1.29										1.14	1.57	Yang, Y. M., Jia, R., Xun, H., Yang, J., Chen, Q., Zeng, X. G. & Yang, M. Determining the number of instars in Simulium quinquestriatum (Diptera: Simuliidae) using k-means clustering via the Canberra distance. J. Med. Entomol. 55, 808–816 (2018).
	DIPTERA	Tanypezidae	Tanypesa longimana	Cephalopharyngeal skeleton	1.29																					Cole, B. J. Growth ratios in holometabolous and hemimetabolous insects. Ann. Entomol. Soc. Am. 73, 489–491 (1980).
	DIPTERA	Tephritidae	Bactrocera dorsalis	Entire body length	2.365	2.56	2.17																	2.17	2.56	Shi, Y., Wang, L., Dou, W., Jiang, H.-B., Wei, D.-D., Wei, D., Niu, J.-Z. & Wang, J.-J. Determination of instars of Bactrocera dorsalis (Diptera: Tephritidae). Fla. Entomol. 100, 270–276 (2017).
	DIPTERA	Tephritidae	Bactrocera dorsalis	Pharyngeal sclerite length	2.055	2.33	1.78																	1.78	2.33	Shi, Y., Wang, L., Dou, W., Jiang, H.-B., Wei, D.-D., Wei, D., Niu, J.-Z. & Wang, J.-J. Determination of instars of Bactrocera dorsalis (Diptera: Tephritidae). Fla. Entomol. 100, 270–276 (2017).
	DIPTERA	Tephritidae	Bactrocera dorsalis	Pharyngeal sclerite width	2.18	2.51	1.85																	1.85	2.51	Shi, Y., Wang, L., Dou, W., Jiang, H.-B., Wei, D.-D., Wei, D., Niu, J.-Z. & Wang, J.-J. Determination of instars of Bactrocera dorsalis (Diptera: Tephritidae). Fla. Entomol. 100, 270–276 (2017).
	DIPTERA	Tephritidae	Bactrocera dorsalis	Mouth hook length	1.895	1.84	1.95																	1.84	1.95	Shi, Y., Wang, L., Dou, W., Jiang, H.-B., Wei, D.-D., Wei, D., Niu, J.-Z. & Wang, J.-J. Determination of instars of Bactrocera dorsalis (Diptera: Tephritidae). Fla. Entomol. 100, 270–276 (2017).
	DIPTERA	Tephritidae	Bactrocera dorsalis	Mouth hook width	1.815	1.8	1.83																	1.8	1.83	Shi, Y., Wang, L., Dou, W., Jiang, H.-B., Wei, D.-D., Wei, D., Niu, J.-Z. & Wang, J.-J. Determination of instars of Bactrocera dorsalis (Diptera: Tephritidae). Fla. Entomol. 100, 270–276 (2017).
	HEMIPTERA	Alydidae	Alydus conspereus	Head capsule width	1.32																					Cole, B. J. Growth ratios in holometabolous and hemimetabolous insects. Ann. Entomol. Soc. Am. 73, 489–491 (1980).
	HEMIPTERA	Alydidae	Alydus eurinue	Head capsule width	1.35																					Cole, B. J. Growth ratios in holometabolous and hemimetabolous insects. Ann. Entomol. Soc. Am. 73, 489–491 (1980).
	HEMIPTERA	Alydidae	Alydus pilosulus	Head capsule width	1.3																					Cole, B. J. Growth ratios in holometabolous and hemimetabolous insects. Ann. Entomol. Soc. Am. 73, 489–491 (1980).
	HEMIPTERA	Alydidae	Megalotomus quinquespinosus	Head capsule width	1.35																					Cole, B. J. Growth ratios in holometabolous and hemimetabolous insects. Ann. Entomol. Soc. Am. 73, 489–491 (1980).
	HEMIPTERA	Alydidae	Riptortus sp.	Head capsule width	1.28																					Cole, B. J. Growth ratios in holometabolous and hemimetabolous insects. Ann. Entomol. Soc. Am. 73, 489–491 (1980).
	HEMIPTERA	Anthocoridae	Blaptostethus pallescens	Head capsule width	1.2	1.4	1.16	1.15	1.09															1.09	1.4	Carmo, D. D. G, Farias, E. D. S., Leandro, C. T., Aparecida, Q. E., Nascimento, M. & Picanço, M. C.. Instar determination of Blaptostethus pallescens (hemiptera: anthocoridae) using artificial neural networks. Ann. Entomol. Soc. Am. 113, 50–54 (2019).
	HEMIPTERA	Anthocoridae	Blaptostethus pallescens	Entire body width	1.3725	1.63	1.33	1.28	1.25															1.25	1.63	Carmo, D. D. G, Farias, E. D. S., Leandro, C. T., Aparecida, Q. E., Nascimento, M. & Picanço, M. C.. Instar determination of Blaptostethus pallescens (hemiptera: anthocoridae) using artificial neural networks. Ann. Entomol. Soc. Am. 113, 50–54 (2019).
	HEMIPTERA	Anthocoridae	Blaptostethus pallescens	Entire body length	1.33	1.52	1.31	1.22	1.27															1.22	1.52	Carmo, D. D. G, Farias, E. D. S., Leandro, C. T., Aparecida, Q. E., Nascimento, M. & Picanço, M. C.. Instar determination of Blaptostethus pallescens (hemiptera: anthocoridae) using artificial neural networks. Ann. Entomol. Soc. Am. 113, 50–54 (2019).
	HEMIPTERA	Anthocoridae	Nidicola jaegeri	Transocular width	1.14																					Cole, B. J. Growth ratios in holometabolous and hemimetabolous insects. Ann. Entomol. Soc. Am. 73, 489–491 (1980).
	HEMIPTERA	Anthocoridae	Nidicola marginata	Head capsule width	1.15																					Cole, B. J. Growth ratios in holometabolous and hemimetabolous insects. Ann. Entomol. Soc. Am. 73, 489–491 (1980).
	HEMIPTERA	Anthocoridae	Xylocoris flavipea	Rostrum length	1.17																					Cole, B. J. Growth ratios in holometabolous and hemimetabolous insects. Ann. Entomol. Soc. Am. 73, 489–491 (1980).
	HEMIPTERA	Cicadellidae	Aoeratagallia aurvata	Head capsule width	1.34																					Cole, B. J. Growth ratios in holometabolous and hemimetabolous insects. Ann. Entomol. Soc. Am. 73, 489–491 (1980).
	HEMIPTERA	Cicadellidae	Aoinopterus angulatus	Head capsule width	1.42																					Cole, B. J. Growth ratios in holometabolous and hemimetabolous insects. Ann. Entomol. Soc. Am. 73, 489–491 (1980).
	HEMIPTERA	Cicadellidae	Cuerna arida	Head capsule width	1.28																					Cole, B. J. Growth ratios in holometabolous and hemimetabolous insects. Ann. Entomol. Soc. Am. 73, 489–491 (1980).
	HEMIPTERA	Cicadellidae	Cuerna balli	Head capsule width	1.29																					Cole, B. J. Growth ratios in holometabolous and hemimetabolous insects. Ann. Entomol. Soc. Am. 73, 489–491 (1980).
	HEMIPTERA	Cicadellidae	Deltocephalus sonorus	Head capsule width	1.21																					Cole, B. J. Growth ratios in holometabolous and hemimetabolous insects. Ann. Entomol. Soc. Am. 73, 489–491 (1980).
	HEMIPTERA	Cicadellidae	Draeculacephala mollipes	Head capsule width	1.35																					Cole, B. J. Growth ratios in holometabolous and hemimetabolous insects. Ann. Entomol. Soc. Am. 73, 489–491 (1980).
	HEMIPTERA	Cicadellidae	Empoasca kraemeri	Head capsule width	1.3																					Cole, B. J. Growth ratios in holometabolous and hemimetabolous insects. Ann. Entomol. Soc. Am. 73, 489–491 (1980).
	HEMIPTERA	Cicadellidae	Graminella nigrifrons	Head capsule width	1.32																					Cole, B. J. Growth ratios in holometabolous and hemimetabolous insects. Ann. Entomol. Soc. Am. 73, 489–491 (1980).
	HEMIPTERA	Cicadellidae	Onoometopia alpha	Head capsule width	1.32																					Cole, B. J. Growth ratios in holometabolous and hemimetabolous insects. Ann. Entomol. Soc. Am. 73, 489–491 (1980).
	HEMIPTERA	Coreidae	Acanthocephala terminalis	Head capsule width	1.24																					Cole, B. J. Growth ratios in holometabolous and hemimetabolous insects. Ann. Entomol. Soc. Am. 73, 489–491 (1980).
	HEMIPTERA	Coreidae	Agriopocoris froggatti	Head capsule width	1.21																					Cole, B. J. Growth ratios in holometabolous and hemimetabolous insects. Ann. Entomol. Soc. Am. 73, 489–491 (1980).
	HEMIPTERA	Coreidae	Amorbus alternatus	Head capsule width	1.27																					Cole, B. J. Growth ratios in holometabolous and hemimetabolous insects. Ann. Entomol. Soc. Am. 73, 489–491 (1980).
	HEMIPTERA	Coreidae	Amorbus rubiginosus	Head capsule width	1.23																					Cole, B. J. Growth ratios in holometabolous and hemimetabolous insects. Ann. Entomol. Soc. Am. 73, 489–491 (1980).
	HEMIPTERA	Coreidae	Archimerus alternatua	Head capsule width	1.23																					Cole, B. J. Growth ratios in holometabolous and hemimetabolous insects. Ann. Entomol. Soc. Am. 73, 489–491 (1980).
	HEMIPTERA	Coreidae	Aulacosternum nigrogrubrum	Head capsule width	1.24																					Cole, B. J. Growth ratios in holometabolous and hemimetabolous insects. Ann. Entomol. Soc. Am. 73, 489–491 (1980).
	HEMIPTERA	Coreidae	Euthochtha galeator	Head capsule width	1.24																					Cole, B. J. Growth ratios in holometabolous and hemimetabolous insects. Ann. Entomol. Soc. Am. 73, 489–491 (1980).
	HEMIPTERA	Coreidae	Mictis profana	Head capsule width	1.2																					Cole, B. J. Growth ratios in holometabolous and hemimetabolous insects. Ann. Entomol. Soc. Am. 73, 489–491 (1980).
	HEMIPTERA	Coreidae	Mictis caja	Head capsule width	1.28																					Cole, B. J. Growth ratios in holometabolous and hemimetabolous insects. Ann. Entomol. Soc. Am. 73, 489–491 (1980).
	HEMIPTERA	Coreidae	Pachycolpura manca	Head capsule width	1.22																					Cole, B. J. Growth ratios in holometabolous and hemimetabolous insects. Ann. Entomol. Soc. Am. 73, 489–491 (1980).
	HEMIPTERA	Dictyopharidae	Dictyophara europaea	Entire body length	1.5875	2.32	1.4	1.43	1.2															1.2	2.32	Krstić, O., Cvrković, T., Mitrović, M., Toševski, I. & Jović, J. Dictyophara europaea (Hemiptera: Fulgoromorpha: Dictyopharidae): description of immatures, biology and host plant associations. Bull. Entomol. Res. 106, 395-405 (2016).
	HEMIPTERA	Dictyopharidae	Dictyophara europaea	Vertex length	1.41	1.53	1.59	1.38	1.14															1.14	1.59	Krstić, O., Cvrković, T., Mitrović, M., Toševski, I. & Jović, J. Dictyophara europaea (Hemiptera: Fulgoromorpha: Dictyopharidae): description of immatures, biology and host plant associations. Bull. Entomol. Res. 106, 395-405 (2016).
	HEMIPTERA	Gerridae	Gerris argentatus	Head capsule width	1.29	1.34	1.28	1.25	1.23															1.23	1.34	Klingenberg, C. P.& Zimmermann, M. Dyar's rule and multivariate allometric growth in nine species of waterstriders (Heteroptera: Gerridae). J. Zool. 227, 453-464 (1992).
	HEMIPTERA	Gerridae	Gerris costae	Head capsule width	1.29	1.33	1.28	1.25	1.22															1.22	1.33	Klingenberg, C. P.& Zimmermann, M. Dyar's rule and multivariate allometric growth in nine species of waterstriders (Heteroptera: Gerridae). J. Zool. 227, 453-464 (1992).
	HEMIPTERA	Gerridae	Gerris gibbifer	Head capsule width	1.3	1.35	1.29	1.27	1.23															1.23	1.35	Klingenberg, C. P.& Zimmermann, M. Dyar's rule and multivariate allometric growth in nine species of waterstriders (Heteroptera: Gerridae). J. Zool. 227, 453-464 (1992).
	HEMIPTERA	Gerridae	Gerris lacustris	Head capsule width	1.3	1.33	1.3	1.27	1.23															1.23	1.33	Klingenberg, C. P.& Zimmermann, M. Dyar's rule and multivariate allometric growth in nine species of waterstriders (Heteroptera: Gerridae). J. Zool. 227, 453-464 (1992).
	HEMIPTERA	Gerridae	Gerris lateralis	Head capsule width	1.28	1.33	1.28	1.23	1.23															1.23	1.33	Klingenberg, C. P.& Zimmermann, M. Dyar's rule and multivariate allometric growth in nine species of waterstriders (Heteroptera: Gerridae). J. Zool. 227, 453-464 (1992).
	HEMIPTERA	Gerridae	Gerris odontogaster	Head capsule width	1.26	1.25	1.29	1.25	1.24															1.24	1.29	Klingenberg, C. P.& Zimmermann, M. Dyar's rule and multivariate allometric growth in nine species of waterstriders (Heteroptera: Gerridae). J. Zool. 227, 453-464 (1992).
	HEMIPTERA	Gerridae	Gerris thoracicus	Head capsule width	1.31	1.36	1.32	1.26	1.26															1.26	1.36	Klingenberg, C. P.& Zimmermann, M. Dyar's rule and multivariate allometric growth in nine species of waterstriders (Heteroptera: Gerridae). J. Zool. 227, 453-464 (1992).
	HEMIPTERA	Gerridae	Aquarius najas	Head capsule width	1.26	1.23	1.29	1.23	1.25															1.23	1.29	Klingenberg, C. P.& Zimmermann, M. Dyar's rule and multivariate allometric growth in nine species of waterstriders (Heteroptera: Gerridae). J. Zool. 227, 453-464 (1992).
	HEMIPTERA	Gerridae	Aquarius paludum	Head capsule width	1.3	1.31	1.31	1.27	1.29															1.27	1.31	Klingenberg, C. P.& Zimmermann, M. Dyar's rule and multivariate allometric growth in nine species of waterstriders (Heteroptera: Gerridae). J. Zool. 227, 453-464 (1992).
	HEMIPTERA	Hyocephalidae	Hyocephalus sp. Nov.	Head capsule width	1.22																					Cole, B. J. Growth ratios in holometabolous and hemimetabolous insects. Ann. Entomol. Soc. Am. 73, 489–491 (1980).
	HEMIPTERA	Machaerotidae	Machaerota planitiae*	Entire body length	1.4625	1.83	1.46	1.3	1.26															1.26	1.83	Pramanik, M. E. A. & Liang, A. P. Description of the immature and adult stages of the jujube tube spittlebug, Machaerota planitiae Distant (Hemiptera: Cercopoidea: Machaerotidae) in Bangladesh. Zootaxa 4624, 071 ̶ 086 (2019).
	HEMIPTERA	Machaerotidae	Machaerota planitiae*	Entire body width	1.4275	1.58	1.43	1.22	1.48															1.22	1.58	Pramanik, M. E. A. & Liang, A. P. Description of the immature and adult stages of the jujube tube spittlebug, Machaerota planitiae Distant (Hemiptera: Cercopoidea: Machaerotidae) in Bangladesh. Zootaxa 4624, 071 ̶ 086 (2019).
	HEMIPTERA	Machaerotidae	Machaerota planitiae*	Head capsule width	1.4125	1.65	1.19	1.17	1.64															1.17	1.65	Pramanik, M. E. A. & Liang, A. P. Description of the immature and adult stages of the jujube tube spittlebug, Machaerota planitiae Distant (Hemiptera: Cercopoidea: Machaerotidae) in Bangladesh. Zootaxa 4624, 071 ̶ 086 (2019).
	HEMIPTERA	Machaerotidae	Machaerota planitiae*	head process length	1.41	1.59	1.22	1.15	1.68															1.15	1.68	Pramanik, M. E. A. & Liang, A. P. Description of the immature and adult stages of the jujube tube spittlebug, Machaerota planitiae Distant (Hemiptera: Cercopoidea: Machaerotidae) in Bangladesh. Zootaxa 4624, 071 ̶ 086 (2019).
	HEMIPTERA	Machaerotidae	Machaerota planitiae*	Interocular distance	1.5175	1.73	1.65	1.29	1.4															1.29	1.73	Pramanik, M. E. A. & Liang, A. P. Description of the immature and adult stages of the jujube tube spittlebug, Machaerota planitiae Distant (Hemiptera: Cercopoidea: Machaerotidae) in Bangladesh. Zootaxa 4624, 071 ̶ 086 (2019).
	HEMIPTERA	Machaerotidae	Machaerota planitiae*	Pronotum length	1.3675	1.61	1.3	1.23	1.33															1.23	1.61	Pramanik, M. E. A. & Liang, A. P. Description of the immature and adult stages of the jujube tube spittlebug, Machaerota planitiae Distant (Hemiptera: Cercopoidea: Machaerotidae) in Bangladesh. Zootaxa 4624, 071 ̶ 086 (2019).
	HEMIPTERA	Machaerotidae	Machaerota planitiae*	Pronotum width	1.575	1.73	2.04	1.38	1.15															1.15	2.04	Pramanik, M. E. A. & Liang, A. P. Description of the immature and adult stages of the jujube tube spittlebug, Machaerota planitiae Distant (Hemiptera: Cercopoidea: Machaerotidae) in Bangladesh. Zootaxa 4624, 071 ̶ 086 (2019).
	HEMIPTERA	Machaerotidae	Machaerota planitiae*	Mesonotum length	1.3375	1.36	1.18	1.36	1.45															1.18	1.45	Pramanik, M. E. A. & Liang, A. P. Description of the immature and adult stages of the jujube tube spittlebug, Machaerota planitiae Distant (Hemiptera: Cercopoidea: Machaerotidae) in Bangladesh. Zootaxa 4624, 071 ̶ 086 (2019).
	HEMIPTERA	Machaerotidae	Machaerota planitiae*	Mesonotum width	1.5275	1.62	2.22	1.12	1.15															1.12	2.22	Pramanik, M. E. A. & Liang, A. P. Description of the immature and adult stages of the jujube tube spittlebug, Machaerota planitiae Distant (Hemiptera: Cercopoidea: Machaerotidae) in Bangladesh. Zootaxa 4624, 071 ̶ 086 (2019).
	HEMIPTERA	Machaerotidae	Machaerota planitiae*	Metanotum length	1.3425	1.29	1.34	1.33	1.41															1.29	1.41	Pramanik, M. E. A. & Liang, A. P. Description of the immature and adult stages of the jujube tube spittlebug, Machaerota planitiae Distant (Hemiptera: Cercopoidea: Machaerotidae) in Bangladesh. Zootaxa 4624, 071 ̶ 086 (2019).
	HEMIPTERA	Machaerotidae	Machaerota planitiae*	Metanotum width	1.56	1.75	2.17	1.12	1.2															1.12	2.17	Pramanik, M. E. A. & Liang, A. P. Description of the immature and adult stages of the jujube tube spittlebug, Machaerota planitiae Distant (Hemiptera: Cercopoidea: Machaerotidae) in Bangladesh. Zootaxa 4624, 071 ̶ 086 (2019).
	HEMIPTERA	Machaerotidae	Machaerota planitiae*	Eye height	1.295	1.23	1.3	1.47	1.18															1.18	1.47	Pramanik, M. E. A. & Liang, A. P. Description of the immature and adult stages of the jujube tube spittlebug, Machaerota planitiae Distant (Hemiptera: Cercopoidea: Machaerotidae) in Bangladesh. Zootaxa 4624, 071 ̶ 086 (2019).
	HEMIPTERA	Machaerotidae	Machaerota planitiae*	Eye width	1.32	1.33	1.33	1.48	1.14															1.14	1.48	Pramanik, M. E. A. & Liang, A. P. Description of the immature and adult stages of the jujube tube spittlebug, Machaerota planitiae Distant (Hemiptera: Cercopoidea: Machaerotidae) in Bangladesh. Zootaxa 4624, 071 ̶ 086 (2019).
	HEMIPTERA	Machaerotidae	Machaerota planitiae*	Eye radius	1.1675	1.21	1.11	1.23	1.12															1.11	1.23	Pramanik, M. E. A. & Liang, A. P. Description of the immature and adult stages of the jujube tube spittlebug, Machaerota planitiae Distant (Hemiptera: Cercopoidea: Machaerotidae) in Bangladesh. Zootaxa 4624, 071 ̶ 086 (2019).
	HEMIPTERA	Machaerotidae	Machaerota planitiae*	Ommatidial length	1.125	1.17	1.1	1.09	1.14															1.09	1.17	Pramanik, M. E. A. & Liang, A. P. Description of the immature and adult stages of the jujube tube spittlebug, Machaerota planitiae Distant (Hemiptera: Cercopoidea: Machaerotidae) in Bangladesh. Zootaxa 4624, 071 ̶ 086 (2019).
	HEMIPTERA	Machaerotidae	Machaerota planitiae*	Labrum length	1.0725	1.11	1.06	1.08	1.04															1.04	1.11	Pramanik, M. E. A. & Liang, A. P. Description of the immature and adult stages of the jujube tube spittlebug, Machaerota planitiae Distant (Hemiptera: Cercopoidea: Machaerotidae) in Bangladesh. Zootaxa 4624, 071 ̶ 086 (2019).
	HEMIPTERA	Machaerotidae	Machaerota planitiae*	1st. labial seg. Length	1.165	1.18	1.25	1.06	1.17															1.06	1.25	Pramanik, M. E. A. & Liang, A. P. Description of the immature and adult stages of the jujube tube spittlebug, Machaerota planitiae Distant (Hemiptera: Cercopoidea: Machaerotidae) in Bangladesh. Zootaxa 4624, 071 ̶ 086 (2019).
	HEMIPTERA	Machaerotidae	Machaerota planitiae*	2nd. labial seg. Length	1.175	1.11	1.25	1.15	1.19															1.11	1.25	Pramanik, M. E. A. & Liang, A. P. Description of the immature and adult stages of the jujube tube spittlebug, Machaerota planitiae Distant (Hemiptera: Cercopoidea: Machaerotidae) in Bangladesh. Zootaxa 4624, 071 ̶ 086 (2019).
	HEMIPTERA	Machaerotidae	Machaerota planitiae*	3rd. labial seg. Length	1.175	1.08	1.28	1.16	1.18															1.08	1.28	Pramanik, M. E. A. & Liang, A. P. Description of the immature and adult stages of the jujube tube spittlebug, Machaerota planitiae Distant (Hemiptera: Cercopoidea: Machaerotidae) in Bangladesh. Zootaxa 4624, 071 ̶ 086 (2019).
	HEMIPTERA	Machaerotidae	Machaerota planitiae*	Stylet fascicle length	1.2375	1.33	1.25	1.2	1.17															1.17	1.33	Pramanik, M. E. A. & Liang, A. P. Description of the immature and adult stages of the jujube tube spittlebug, Machaerota planitiae Distant (Hemiptera: Cercopoidea: Machaerotidae) in Bangladesh. Zootaxa 4624, 071 ̶ 086 (2019).
	HEMIPTERA	Machaerotidae	Machaerota planitiae*	Scape length	1.095	1.13	1.09	1.06	1.1															1.06	1.13	Pramanik, M. E. A. & Liang, A. P. Description of the immature and adult stages of the jujube tube spittlebug, Machaerota planitiae Distant (Hemiptera: Cercopoidea: Machaerotidae) in Bangladesh. Zootaxa 4624, 071 ̶ 086 (2019).
	HEMIPTERA	Machaerotidae	Machaerota planitiae*	Pedicel length	1.1025	1.15	1.12	1.05	1.09															1.05	1.15	Pramanik, M. E. A. & Liang, A. P. Description of the immature and adult stages of the jujube tube spittlebug, Machaerota planitiae Distant (Hemiptera: Cercopoidea: Machaerotidae) in Bangladesh. Zootaxa 4624, 071 ̶ 086 (2019).
	HEMIPTERA	Machaerotidae	Machaerota planitiae*	Flagellum length	1.145	1.26	1.15	1.04	1.13															1.04	1.26	Pramanik, M. E. A. & Liang, A. P. Description of the immature and adult stages of the jujube tube spittlebug, Machaerota planitiae Distant (Hemiptera: Cercopoidea: Machaerotidae) in Bangladesh. Zootaxa 4624, 071 ̶ 086 (2019).
	HEMIPTERA	Machaerotidae	Machaerota planitiae*	Abdominal length	1.6425	2.2	1.89	1.39	1.09															1.09	2.2	Pramanik, M. E. A. & Liang, A. P. Description of the immature and adult stages of the jujube tube spittlebug, Machaerota planitiae Distant (Hemiptera: Cercopoidea: Machaerotidae) in Bangladesh. Zootaxa 4624, 071 ̶ 086 (2019).
	HEMIPTERA	Machaerotidae	Machaerota planitiae*	Head cap body diameter	1.415	1.3	1.63	1.09	1.64															1.09	1.64	Pramanik, M. E. A. & Liang, A. P. Description of the immature and adult stages of the jujube tube spittlebug, Machaerota planitiae Distant (Hemiptera: Cercopoidea: Machaerotidae) in Bangladesh. Zootaxa 4624, 071 ̶ 086 (2019).
	HEMIPTERA	Machaerotidae	Machaerota planitiae*	Head cap body diameter	1.4125	1.65	1.19	1.17	1.64															1.17	1.65	Pramanik, M. E. A. & Liang, A. P. Description of the immature and adult stages of the jujube tube spittlebug, Machaerota planitiae Distant (Hemiptera: Cercopoidea: Machaerotidae) in Bangladesh. Zootaxa 4624, 071 ̶ 086 (2019).
	HEMIPTERA	Machaerotidae	Machaerota planitiae*	Mid body diameter	1.505	1.68	1.74	1.31	1.29															1.29	1.74	Pramanik, M. E. A. & Liang, A. P. Description of the immature and adult stages of the jujube tube spittlebug, Machaerota planitiae Distant (Hemiptera: Cercopoidea: Machaerotidae) in Bangladesh. Zootaxa 4624, 071 ̶ 086 (2019).
	HEMIPTERA	Machaerotidae	Machaerota planitiae*	Post mid body diameter	1.37	1.65	1.2	1.03	1.6															1.03	1.65	Pramanik, M. E. A. & Liang, A. P. Description of the immature and adult stages of the jujube tube spittlebug, Machaerota planitiae Distant (Hemiptera: Cercopoidea: Machaerotidae) in Bangladesh. Zootaxa 4624, 071 ̶ 086 (2019).
	HEMIPTERA	Machaerotidae	Machaerota planitiae*	Anal body diameter	1.4375	1.52	1.23	1.49	1.51															1.23	1.52	Pramanik, M. E. A. & Liang, A. P. Description of the immature and adult stages of the jujube tube spittlebug, Machaerota planitiae Distant (Hemiptera: Cercopoidea: Machaerotidae) in Bangladesh. Zootaxa 4624, 071 ̶ 086 (2019).
	HEMIPTERA	Miridae	Orthotylus adenocarpi	2nd antennal segment length	2.23																					Matsuda, R. A study of relative growth of leg and antennal segments in two species of Orthotylus (Heteroptera: Miridae). Physiol. Entomol. 38 86-89 (1963).
	HEMIPTERA	Miridae	Orthotylus virescens	3rd antennal segment length	2.38																					Matsuda, R. A study of relative growth of leg and antennal segments in two species of Orthotylus (Heteroptera: Miridae). Physiol. Entomol. 38 86-89 (1963).
	HEMIPTERA	Miridae	Plagiognathus chrysanthemi	Head capsule width	1.25																					Cole, B. J. Growth ratios in holometabolous and hemimetabolous insects. Ann. Entomol. Soc. Am. 73, 489–491 (1980).
	HEMIPTERA	Pentatomidae	Banasa calva	Head capsule width	1.26																					Cole, B. J. Growth ratios in holometabolous and hemimetabolous insects. Ann. Entomol. Soc. Am. 73, 489–491 (1980).
	HEMIPTERA	Pentatomidae	Banasa dimidiata	Head capsule width	1.27																					Cole, B. J. Growth ratios in holometabolous and hemimetabolous insects. Ann. Entomol. Soc. Am. 73, 489–491 (1980).
	HEMIPTERA	Pentatomidae	Euthyrhynchus floridanus	Labium length	1.52																					Cole, B. J. Growth ratios in holometabolous and hemimetabolous insects. Ann. Entomol. Soc. Am. 73, 489–491 (1980).
	HEMIPTERA	Pentatomidae	Hymenarchys aequalis	Head capsule width	1.33																					Cole, B. J. Growth ratios in holometabolous and hemimetabolous insects. Ann. Entomol. Soc. Am. 73, 489–491 (1980).
	HEMIPTERA	Pentatomidae	Hymenarchys crassa	Head capsule width	1.41																					Cole, B. J. Growth ratios in holometabolous and hemimetabolous insects. Ann. Entomol. Soc. Am. 73, 489–491 (1980).
	HEMIPTERA	Pentatomidae	Hymenarchys nervosa	Head capsule width	1.35																					Cole, B. J. Growth ratios in holometabolous and hemimetabolous insects. Ann. Entomol. Soc. Am. 73, 489–491 (1980).
	HEMIPTERA	Pentatomidae	Tetyra bipunctata	Interocular	1.3																					Cole, B. J. Growth ratios in holometabolous and hemimetabolous insects. Ann. Entomol. Soc. Am. 73, 489–491 (1980).
	HEMIPTERA	Reduviidae	Apiomerus crassipes	Head capsule width	1.27																					Cole, B. J. Growth ratios in holometabolous and hemimetabolous insects. Ann. Entomol. Soc. Am. 73, 489–491 (1980).
	HEMIPTERA	Rhopalidae	Harmostes reflexulus	Outer ocular width	1.3																					Cole, B. J. Growth ratios in holometabolous and hemimetabolous insects. Ann. Entomol. Soc. Am. 73, 489–491 (1980).
	HEMIPTERA	Rhopalidae	Leptocoris mitellata	Head capsule width	1.32																					Cole, B. J. Growth ratios in holometabolous and hemimetabolous insects. Ann. Entomol. Soc. Am. 73, 489–491 (1980).
	HEMIPTERA	Rhopalidae	Leptocoris tagalica	Head capsule width	1.28																					Cole, B. J. Growth ratios in holometabolous and hemimetabolous insects. Ann. Entomol. Soc. Am. 73, 489–491 (1980).
	HEMIPTERA	Salididae	Omania samoensis	Head capsule width	1.08																					Cole, B. J. Growth ratios in holometabolous and hemimetabolous insects. Ann. Entomol. Soc. Am. 73, 489–491 (1980).
	HEMIPTERA	Tessaratomidae	Cyologastridea nigromarginata	Head capsule width	1.3																					Cole, B. J. Growth ratios in holometabolous and hemimetabolous insects. Ann. Entomol. Soc. Am. 73, 489–491 (1980).
	HEMIPTERA	Thaumastocoridae	Xylastodoris luteolus	Head capsule width	1.26																					Cole, B. J. Growth ratios in holometabolous and hemimetabolous insects. Ann. Entomol. Soc. Am. 73, 489–491 (1980).
	HEMIPTERA	Tingidae	Atheas austoparius	Labium length	1.22																					Cole, B. J. Growth ratios in holometabolous and hemimetabolous insects. Ann. Entomol. Soc. Am. 73, 489–491 (1980).
	HEMIPTERA	Tingidae	Leptophya costata	Labium length	1.21																					Cole, B. J. Growth ratios in holometabolous and hemimetabolous insects. Ann. Entomol. Soc. Am. 73, 489–491 (1980).
	HEMIPTERA	Veliidae	Halovelia marianorum	Head capsule width	1.15																					Cole, B. J. Growth ratios in holometabolous and hemimetabolous insects. Ann. Entomol. Soc. Am. 73, 489–491 (1980).
	HETEROPTERA	Belostomatidae	Abedus breviceps	Entire body length	1.33	1.42	1.24	1.37	1.29															1.24	1.42	Criscione, J. & Grimaldi, D. The oldest predaceous water bugs (Insecta, Heteroptera, Belostomatidae), with implications for paleolimnology of the Triassic Cow Branch Formation. J.P. 91, 1166-1177 (2017).
	HETEROPTERA	Belostomatidae	Belostoma flumineum	Entire body length	1.3775	1.35	1.45	1.28	1.43															1.28	1.45	Criscione, J. & Grimaldi, D. The oldest predaceous water bugs (Insecta, Heteroptera, Belostomatidae), with implications for paleolimnology of the Triassic Cow Branch Formation. J.P. 91, 1166-1177 (2017).
	HETEROPTERA	Belostomatidae	Belostoma malkini	Entire body length	1.4325	1.42	1.41	1.44	1.46															1.41	1.46	Criscione, J. & Grimaldi, D. The oldest predaceous water bugs (Insecta, Heteroptera, Belostomatidae), with implications for paleolimnology of the Triassic Cow Branch Formation. J.P. 91, 1166-1177 (2017).
	HETEROPTERA	Belostomatidae	Hydrocyrius columbiae	Entire body length	1.335	1.31	1.36	1.32	1.35															1.31	1.36	Criscione, J. & Grimaldi, D. The oldest predaceous water bugs (Insecta, Heteroptera, Belostomatidae), with implications for paleolimnology of the Triassic Cow Branch Formation. J.P. 91, 1166-1177 (2017).
	HETEROPTERA	Belostomatidae	Lethocerus maximus	Entire body length	1.455	1.5	1.44	1.43	1.45															1.43	1.5	Criscione, J. & Grimaldi, D. The oldest predaceous water bugs (Insecta, Heteroptera, Belostomatidae), with implications for paleolimnology of the Triassic Cow Branch Formation. J.P. 91, 1166-1177 (2017).
	HETEROPTERA	Belostomatidae	Lethocerus mazzai	Entire body length	1.4825	1.55	1.53	1.44	1.41															1.41	1.55	Criscione, J. & Grimaldi, D. The oldest predaceous water bugs (Insecta, Heteroptera, Belostomatidae), with implications for paleolimnology of the Triassic Cow Branch Formation. J.P. 91, 1166-1177 (2017).
	HETEROPTERA	Belostomatidae	† Triassonepa solensis (Late Triassic)	Entire body length	1.49	1.5	1.53	1.5	1.43															1.43	1.53	Criscione, J. & Grimaldi, D. The oldest predaceous water bugs (Insecta, Heteroptera, Belostomatidae), with implications for paleolimnology of the Triassic Cow Branch Formation. J.P. 91, 1166-1177 (2017).
	HETEROPTERA	Braconidae	Cotesia flavipes	Mandible length	1.42	1.4	1.43																			Pinheiro, D. O., Rossi, G. D. & Consoli, F. L. External morphology of Cotesia flavipes (Hymenoptera: Braconidae) during larval development. Zoologia (Curitiba) 27, 986-992 (2010).
	HETEROPTERA	Corixidae	Sigara mathesoni	Head capsule width	1.23	1.31	1.25	1.22	1.28	1.09														1.09	1.31	Shull, D. R., Stewart, R. L. & Paulson, G. S. Application of Dyar's Law to life stages of Sigara mathesoni (Heteroptera: Corixidae). Entomol. News 121, 469-474 (2010).
	HOMOPTERA	Psylidae	Phytolyma lata	Head capsule width	1.48	2.34	1.48	1.13	0.98																	Ugwu, J. A. & Omoloye, A. A. Biology of Iroko Gall bug, Phytolyma lata Scott (Homoptera : Psylidae) on Milicia excelsa (Welw) C.C. Berg. J. Entomol. 11, 34-41 (2014).
	HYMENOPTERA	Braconidae	Microplitis fettiae	Head capsule width	2.33																					Cole, B. J. Growth ratios in holometabolous and hemimetabolous insects. Ann. Entomol. Soc. Am. 73, 489–491 (1980).
	HYMENOPTERA	Diprionidae	Diprion pini L.*	Head capsule width	1.418	1.56	1.36	1.58	1.28	1.31														1.28	1.58	Şimşek, Z. & Kondur,Y. Determination of larval instars of Diprion pini L. (Hymenoptera: Diprionidae) in Çankırı scots pine forests. Turkish J. For. 22, 1-7 (2021).
	HYMENOPTERA	Diprionidae	Neodiprion merkeli	Head capsule width	1.26																					Cole, B. J. Growth ratios in holometabolous and hemimetabolous insects. Ann. Entomol. Soc. Am. 73, 489–491 (1980).
	HYMENOPTERA	Formicidae	Tapinoma melanocephalum*	Head capsule width	1.6	1.8	1.4																	1.4	1.8	Jesus, C. M. D. & Bueno, O. C. Ghost-ant: post-embryonic development of the worker caste of tapinoma melanocephalum (hymenoptera: formicidae). Sociobiology 50, 583-597 (2007).
	HYMENOPTERA	Formicidae	Tapinoma melanocephalum*	Head capsule width	1.38																					Massuretti de Jesus, C. & Correa Bueno, O. Ghost-ant: Post-embryonic development of the worker caste of Tapinoma melanocephalum (Hymenoptera: Formicidae). Sociobiology 50, 583–597 (2007).
	HYMENOPTERA	Ichneumonidae	Mesochorus nigripes	Head capsule width	1.35																					Cole, B. J. Growth ratios in holometabolous and hemimetabolous insects. Ann. Entomol. Soc. Am. 73, 489–491 (1980).
	HYMENOPTERA	Pteromalidae	Dinarmus acutus	Head capsule width	2.04																					Cole, B. J. Growth ratios in holometabolous and hemimetabolous insects. Ann. Entomol. Soc. Am. 73, 489–491 (1980).
	HYMENOPTERA	Pteromalidae	Eupteromales americanus	Head capsule width	1.33																					Cole, B. J. Growth ratios in holometabolous and hemimetabolous insects. Ann. Entomol. Soc. Am. 73, 489–491 (1980).
	HYMENOPTERA	Tenthredinidae	Schixocerella pilicornis	Head capsule width	1.3																					Cole, B. J. Growth ratios in holometabolous and hemimetabolous insects. Ann. Entomol. Soc. Am. 73, 489–491 (1980).
	HYMENOPTERA	Tenthredinidae	Phyllotoma nemorata	Head capsule width	1.23	1.23	1.22	1.23	1.22	1.23	1.23													1.22	1.23	Taylor, R. L. 1931. On Dyar's rule and its application to sawfly larvae. Ann Entomol. Soc. Am. 24, 451-466.
	LEPIDOPTERA	Crambidae	Chilo sacchariphagus indicus*	Head capsule width	1.46	1.46	1.47	1.48	1.41															1.41	1.48	Ramasubramanian, T., Sonai Rajan, T. & Madhu Sudhanan, E. Instar determination for sugarcane internode borer Chilo sacchariphagus indicus (Kapur) (Lepidoptera: Crambidae). J. Asia-Pac. Entomol. 24 (2020), doi: https://doi.org/10.1016/j.aspen.2020.10.010
	LEPIDOPTERA	Drepanidae	Oreta rosea*	Head capsule width	1.53	1.6	1.5	1.5	1.44	1.62														1.44	1.62	Dyar, H. G. The number of molts of lepidoptemus larvae. Psyche 5, 420-422 (1890)./Hawes, T. C. An equation for geometric progression in Brooks-Dyar growth ratios. Invertebr. Reprod. Dev. 64, 83-94 (2020).
	LEPIDOPTERA	Erebidae	Euchaeles egle*	Head capsule width	1.43	1.33	1.5	1.44	1.46	1.42														1.33	1.5	Dyar, H. G. The number of molts of lepidoptemus larvae. Psyche 5, 420-422 (1890)./Hawes, T. C. An equation for geometric progression in Brooks-Dyar growth ratios. Invertebr. Reprod. Dev. 64, 83-94 (2020).
	LEPIDOPTERA	Erebidae	Halysidota harrisii*	Head capsule width	1.44	1.5	1.33	1.5	1.42	1.41	1.46													1.33	1.5	Dyar, H. G. The number of molts of lepidoptemus larvae. Psyche 5, 420-422 (1890)./Hawes, T. C. An equation for geometric progression in Brooks-Dyar growth ratios. Invertebr. Reprod. Dev. 64, 83-94 (2020).
	LEPIDOPTERA	Erebidae	Hyphantria cunea*	Head capsule width	1.42	1.33	1.5	1.33	1.5	1.42	1.41													1.33	1.5	Dyar, H. G. The number of molts of lepidoptemus larvae. Psyche 5, 420-422 (1890)./Hawes, T. C. An equation for geometric progression in Brooks-Dyar growth ratios. Invertebr. Reprod. Dev. 64, 83-94 (2020).
	LEPIDOPTERA	Erebidae	Orgyia dejfnila*	Head capsule width	1.41	1.4	1.43	1.4	1.43	1.4	1.43													1.4	1.43	Dyar, H. G. The number of molts of lepidoptemus larvae. Psyche 5, 420-422 (1890)./Hawes, T. C. An equation for geometric progression in Brooks-Dyar growth ratios. Invertebr. Reprod. Dev. 64, 83-94 (2020).
	LEPIDOPTERA	Erebidae	Lymire edwardsii*	Head capsule width	1.39	1.33	1.5	1.5	1.33	1.33	1.38	1.36												1.33	1.5	Dyar, H. G. The number of molts of lepidoptemus larvae. Psyche 5, 420-422 (1890)./Hawes, T. C. An equation for geometric progression in Brooks-Dyar growth ratios. Invertebr. Reprod. Dev. 64, 83-94 (2020).
	LEPIDOPTERA	Erebidae	Lophocampa caryae*	Head capsule width	1.31	1.4	1.29	1.33	1.33	1.25	1.3	1.31	1.27											1.25	1.4	Dyar, H. G. The number of molts of lepidoptemus larvae. Psyche 5, 420-422 (1890)./Hawes, T. C. An equation for geometric progression in Brooks-Dyar growth ratios. Invertebr. Reprod. Dev. 64, 83-94 (2020).
	LEPIDOPTERA	Erebidae	Halysidota tesselaris*	Head capsule width	1.31	1.4	1.29	1.33	1.33	1.25	1.3	1.31	1.27											1.25	1.4	Dyar, H. G. The number of molts of lepidoptemus larvae. Psyche 5, 420-422 (1890)./Hawes, T. C. An equation for geometric progression in Brooks-Dyar growth ratios. Invertebr. Reprod. Dev. 64, 83-94 (2020).
	LEPIDOPTERA	Erebidae	Pyrrharclia isabella*	Head capsule width	1.3	1.25	1.4	1.29	1.22	1.46	1.25	1.3	1.23	1.28										1.22	1.46	Dyar, H. G. The number of molts of lepidoptemus larvae. Psyche 5, 420-422 (1890)./Hawes, T. C. An equation for geometric progression in Brooks-Dyar growth ratios. Invertebr. Reprod. Dev. 64, 83-94 (2020).
	LEPIDOPTERA	Erebidae	Syntomeida epilais*	Head capsule width	1.35	1.33	1.38	1.36	1.33															1.33	1.38	Dyar, H. G. The number of molts of lepidoptemus larvae. Psyche 5, 420-422 (1890)./Hawes, T. C. An equation for geometric progression in Brooks-Dyar growth ratios. Invertebr. Reprod. Dev. 64, 83-94 (2020).
	LEPIDOPTERA	Gelechiidae	Dichomeris marginella	Head capsule width	1.27																					Cole, B. J. Growth ratios in holometabolous and hemimetabolous insects. Ann. Entomol. Soc. Am. 73, 489–491 (1980).
	LEPIDOPTERA	Gelechiidae	Pectinophora gossypiella	Head capsule width	1.7																					Cole, B. J. Growth ratios in holometabolous and hemimetabolous insects. Ann. Entomol. Soc. Am. 73, 489–491 (1980).
	LEPIDOPTERA	Gelechiidae	Phthorimaea operculella*	Head capsule length	1.63667	1.71	1.52	1.68																1.52	1.71	Zheng, Y., Wang, W., Chen, B., Zhang, L., Phangthavong, S., Su, Z., Zhang, L. & Xiao, G. Determining the number of instars in potato tuber moth Phthorimaea operculella (zeller) using density-based dbscan clustering. J. Appl. Entomol. 143, 1080–1088 (2019).
	LEPIDOPTERA	Gelechiidae	Phthorimaea operculella*	Head capsule width	1.62667	1.73	1.61	1.54																1.54	1.73	Zheng, Y., Wang, W., Chen, B., Zhang, L., Phangthavong, S., Su, Z., Zhang, L. & Xiao, G. Determining the number of instars in potato tuber moth Phthorimaea operculella (zeller) using density-based dbscan clustering. J. Appl. Entomol. 143, 1080–1088 (2019).
	LEPIDOPTERA	Gelechiidae	Phthorimaea operculella*	Mandible width	1.57333	1.6	1.48	1.64																1.48	1.64	Zheng, Y., Wang, W., Chen, B., Zhang, L., Phangthavong, S., Su, Z., Zhang, L. & Xiao, G. Determining the number of instars in potato tuber moth Phthorimaea operculella (zeller) using density-based dbscan clustering. J. Appl. Entomol. 143, 1080–1088 (2019).
	LEPIDOPTERA	Gelechiidae	Stomopteryx palpilineella	Head capsule width	1.51																					Cole, B. J. Growth ratios in holometabolous and hemimetabolous insects. Ann. Entomol. Soc. Am. 73, 489–491 (1980).
	LEPIDOPTERA	Gelechiidae	Symmetrischema dulce	Head capsule width	1.67	1.73	1.72	1.56																1.56	1.73	Perez, A. L., Martins, E. F. & Venzon, M. Biology and host selection stage of Symmetrischema dulce Povolny (Lepidoptera: Gelechiidae) in chili pepper. Neotrop. Entomol. 48 772-778 (2019).
	LEPIDOPTERA	Geometridae	Ennomos subsignaris	Head capsule width	1.62																					Cole, B. J. Growth ratios in holometabolous and hemimetabolous insects. Ann. Entomol. Soc. Am. 73, 489–491 (1980).
	LEPIDOPTERA	Geometridae	Ennomos subsigimrius*	head capsule width	1.49	1.9	1.66	1.13	1.15	1.6														1.13	1.9	Drooz, A. T. 1965. Elm spanworm head capsule widths and instars. J. Econ. Entomol. 58, 629-631.
	LEPIDOPTERA	Geometridae	Phaeoura mexicanaria	Head capsule width	1.62																					Cole, B. J. Growth ratios in holometabolous and hemimetabolous insects. Ann. Entomol. Soc. Am. 73, 489–491 (1980).
	LEPIDOPTERA	Geometridae	Rheumaptera hastata	Head capsule width	1.67																					Cole, B. J. Growth ratios in holometabolous and hemimetabolous insects. Ann. Entomol. Soc. Am. 73, 489–491 (1980).
	LEPIDOPTERA	Gracillariidae	Marmara fraxinicola	Head capsule width	1.22																					Cole, B. J. Growth ratios in holometabolous and hemimetabolous insects. Ann. Entomol. Soc. Am. 73, 489–491 (1980).
	LEPIDOPTERA	Gracillariidae	Marmara gulosa* (4 instars)	Head capsule width	1.47	1.44	1.54	1.43																1.43	1.54	Guillen, M. & Heraty, J. M. Instar differences in Marmara gulosa (Lepidoptera: Gracillariidae). Ann. Entomol. Soc. Am. 97, 1227–1232 (2004).
	LEPIDOPTERA	Gracillariidae	Marmara gulosa* (5 instars)	Head capsule width	1.35	1.35	1.41	1.37	1.28															1.28	1.41	Guillen, M. & Heraty, J. M. Instar differences in Marmara gulosa (Lepidoptera: Gracillariidae). Ann. Entomol. Soc. Am. 97, 1227–1232 (2004).
	LEPIDOPTERA	Gracillariidae	Marmara gulosa* (6 instars)	Head capsule width	1.28	1.34	1.31	1.31	1.27	1.18														1.18	1.34	Guillen, M. & Heraty, J. M. Instar differences in Marmara gulosa (Lepidoptera: Gracillariidae). Ann. Entomol. Soc. Am. 97, 1227–1232 (2004).
	LEPIDOPTERA	Gracillariidae	Marmara gulosa* (7 instars)	Head capsule width	1.23	1.28	1.33	1.25	1.27	1.21	1.09													1.09	1.33	Guillen, M. & Heraty, J. M. Instar differences in Marmara gulosa (Lepidoptera: Gracillariidae). Ann. Entomol. Soc. Am. 97, 1227–1232 (2004).
	LEPIDOPTERA	Hesperiidae	Epargyreus clarus*	Head capsule width	1.67	1.67	1.7	1.65	1.68															1.65	1.7	Dyar, H. G. The number of molts of lepidoptemus larvae. Psyche 5, 420-422 (1890)./Hawes, T. C. An equation for geometric progression in Brooks-Dyar growth ratios. Invertebr. Reprod. Dev. 64, 83-94 (2020).
	LEPIDOPTERA	Lasiocampidae	Malacosoma americanum*	Head capsule width	1.5	1.5	1.5	1.44	1.54	1.5														1.44	1.54	Dyar, H. G. The number of molts of lepidoptemus larvae. Psyche 5, 420-422 (1890)./Hawes, T. C. An equation for geometric progression in Brooks-Dyar growth ratios. Invertebr. Reprod. Dev. 64, 83-94 (2020).
	LEPIDOPTERA	Lasiocampidae	Streblote panda*	Head capsule width	1.34	1.5	1.47	1.46	1.28	1.27	1.03													1.03	1.5	Calvo, D. & Molina, J. M. Head capsule width and instar determination for larvae of Streblote panda (Lepidoptera: Lasiocampidae). Ann. Entomol. Soc. Am. 101, 881-886 (2008).
	LEPIDOPTERA	Lymantriidae	Lymantria dispar	Head Capsule Width	1.58	2.03	1.65	1.59	1.38	1.27														1.27	2.03	Jobin, L., Hebert, C. & Bourassa, J.-P. 1992. Head capsule width of larval populations of the Gypsy moth (Lepidoptera: Lymantriidae) in quebec, with reference to Dyar's hypothesis. Environ. Entomol. 21, 89-93.
	LEPIDOPTERA	Lycaenidae	Maculinea arion*	Entire body length	2.33	1.6	1.6	1.5	4.6***															1.5	1.6	Elmes, G. W., Thomas, J. A., Munguira, M. L. & Fiedler, K. Larvae of lycaenid butterflies that parasitize ant colonies provide exceptions to normal insect growth rules. Biol. J. Linn. Soc. 73, 259–278 (2001).
	LEPIDOPTERA	Lycaenidae	Maculinea rebeli*	Head capsule width	1.4	1.3	1.5	1.4																1.3	1.5	Elmes, G. W., Thomas, J. A., Munguira, M. L. & Fiedler, K. Larvae of lycaenid butterflies that parasitize ant colonies provide exceptions to normal insect growth rules. Biol. J. Linn. Soc. 73, 259–278 (2001).
	LEPIDOPTERA	Lycaenidae	Maculinea alcon*	Head capsule width	1.4	1.4	1.4	1.4																1.4	1.4	Elmes, G. W., Thomas, J. A., Munguira, M. L. & Fiedler, K. Larvae of lycaenid butterflies that parasitize ant colonies provide exceptions to normal insect growth rules. Biol. J. Linn. Soc. 73, 259–278 (2001).
	LEPIDOPTERA	Lycaenidae	Maculinea nausithous*	Head capsule width	1.4	1.5	1.4	1.3																1.3	1.5	Elmes, G. W., Thomas, J. A., Munguira, M. L. & Fiedler, K. Larvae of lycaenid butterflies that parasitize ant colonies provide exceptions to normal insect growth rules. Biol. J. Linn. Soc. 73, 259–278 (2001).
	LEPIDOPTERA	Lycaenidae	Chorrhtppws yrwallelus	Hind femur length	1.47	1.61	1.43	1.38	1.45															1.38	1.61	Richards O. W. The relation between measurements of successive instars of insects. Proc. R. Entomol. Soc. Lond. 24, 8–10 (1949).
	LEPIDOPTERA	Lycaenidae	Locusta tnigratork tniynrcttorioide	Hind femur length	1.48	1.45	1.53	1.48	1.49	1.46														1.45	1.53	Richards O. W. The relation between measurements of successive instars of insects. Proc. R. Entomol. Soc. Lond. 24, 8–10 (1949).
	LEPIDOPTERA	Lycaenidae	Locusta tnigratork tniynrcttorioide	Head capsule width	1.36	1.38	1.44	1.38	1.39	1.2														1.2	1.44	Richards O. W. The relation between measurements of successive instars of insects. Proc. R. Entomol. Soc. Lond. 24, 8–10 (1949).
	LEPIDOPTERA	Lycaenidae	Calandra granaria*	Head capsule width	1.42	1.49	1.44	1.34																1.34	1.49	Richards O. W. The relation between measurements of successive instars of insects. Proc. R. Entomol. Soc. Lond. 24, 8–10 (1949).
	LEPIDOPTERA	Lycaenidae	Pieris rapae*	Head capsule width	1.53	1.52	1.52	1.55	1.51															1.51	1.55	Richards O. W. The relation between measurements of successive instars of insects. Proc. R. Entomol. Soc. Lond. 24, 8–10 (1949).
	LEPIDOPTERA	Noctuidae	Bellura gortynoides	Head capsule width	1.47																					Cole, B. J. Growth ratios in holometabolous and hemimetabolous insects. Ann. Entomol. Soc. Am. 73, 489–491 (1980).
	LEPIDOPTERA	Noctuidae	Elasmopalpus lignosellus	Head capsule width	1.69																					Cole, B. J. Growth ratios in holometabolous and hemimetabolous insects. Ann. Entomol. Soc. Am. 73, 489–491 (1980).
	LEPIDOPTERA	Noctuidae	Tarachidia candefacta	Head capsule width	1.62																					Cole, B. J. Growth ratios in holometabolous and hemimetabolous insects. Ann. Entomol. Soc. Am. 73, 489–491 (1980).
	LEPIDOPTERA	Noctuidae	Trichoplusia ni*	Head capsule width	1.49	1.57	1.63	1.54	1.23	1.47														1.23	1.63	Jones, D., Jones, G. & Hammock, B. D. Growth parameters associated with endocrine events in larval trichoplusia ni (hübner) and timing of these events with developmental markers. J. Insect Physiol. 27, 779-788 (1981).
	LEPIDOPTERA	Noctuidae	Spodoptera exigua	Head capsule width	1.51	1.5	1.6	1.43																		Chen, Y. & Seybold, S. J. Application of a Frequency Distribution Method for Determining Instars of the Beet Armyworm (Lepidoptera: Noctuidae) From Widths of Cast Head Capsules. J. Econ. Entomol. 106, 800-806 (2013).
	LEPIDOPTERA	Noctuidae	Spodoptera litura*	Head capsule width	1.46	1.44	1.39	1.4	1.59															1.39	1.59	Ramaiah, M. & Maheswari U. T. 2018. Biology studies of tobacco caterpillar, Spodoptera litura Fabricius. J. Entomol. Zool. Studies 6, 2284-2289.
	LEPIDOPTERA	Noctuidae	Spodoptera mauritia*	Head capsule width	1.45	1.44	1.38	1.4	1.59															1.38	1.59	Ramaiah, M. & Maheswari U. T. 2018. Biology studies of tobacco caterpillar, Spodoptera litura Fabricius. J. Entomol. Zool. Studies 6, 2284-2289.
	LEPIDOPTERA	Noctuidae	Heliothis obsoleta*	Head capsule width	1.62	1.9	1.7	1.48	1.48	1.52														1.48	1.9	Gaines, J. C. & Campbell, F. L. Dyar's rule as related to the number of instars of the corn ear worm, heliothis obsoleta (fab.), collected in the field. Ann. Ent. Soc. Am. 28, 445-461 (1935).
	LEPIDOPTERA	Notodontidae	Anicla infecta*	Head capsule width	1.5	1.5	1.5	1.44	1.54	1.5														1.44	1.54	Dyar, H. G. The number of molts of lepidoptemus larvae. Psyche 5, 420-422 (1890)./Hawes, T. C. An equation for geometric progression in Brooks-Dyar growth ratios. Invertebr. Reprod. Dev. 64, 83-94 (2020).
	LEPIDOPTERA	Notodontidae	Datana drexelii*	Head capsule width	1.73	1.83	1.73	1.68	1.69															1.68	1.83	Dyar, H. G. The number of molts of lepidoptemus larvae. Psyche 5, 420-422 (1890)./Hawes, T. C. An equation for geometric progression in Brooks-Dyar growth ratios. Invertebr. Reprod. Dev. 64, 83-94 (2020).
	LEPIDOPTERA	Notodontidae	Datana major *	Head capsule width	1.72	1.67	1.8	1.72	1.71															1.67	1.8	Dyar, H. G. The number of molts of lepidoptemus larvae. Psyche 5, 420-422 (1890)./Hawes, T. C. An equation for geometric progression in Brooks-Dyar growth ratios. Invertebr. Reprod. Dev. 64, 83-94 (2020).
	LEPIDOPTERA	Notodontidae	Datana palmii*	Head capsule width	1.74	1.8	1.67	1.8	1.7															1.67	1.8	Dyar, H. G. The number of molts of lepidoptemus larvae. Psyche 5, 420-422 (1890)./Hawes, T. C. An equation for geometric progression in Brooks-Dyar growth ratios. Invertebr. Reprod. Dev. 64, 83-94 (2020).
	LEPIDOPTERA	Notodontidae	Datana integerrima*	Head capsule width	1.71	1.8	1.78	1.63	1.65															1.63	1.8	Dyar, H. G. The number of molts of lepidoptemus larvae. Psyche 5, 420-422 (1890)./Hawes, T. C. An equation for geometric progression in Brooks-Dyar growth ratios. Invertebr. Reprod. Dev. 64, 83-94 (2020).
	LEPIDOPTERA	Notodontidae	Datana perspicua*	Head capsule width	1.56	1.57	1.55	1.59	1.52															1.52	1.59	Dyar, H. G. The number of molts of lepidoptemus larvae. Psyche 5, 420-422 (1890)./Hawes, T. C. An equation for geometric progression in Brooks-Dyar growth ratios. Invertebr. Reprod. Dev. 64, 83-94 (2020).
	LEPIDOPTERA	Notodontidae	Heterocampa manteo	Head capsule width	1.59																					Cole, B.J. Growth ratios in holometabolous and hemimetabolous insects. Annals of the Entomological Society of America, 73:489–491 (1980).
	LEPIDOPTERA	Notodontidae	Hetlerocama subrolala*	Head capsule width	1.54	1.57	1.55	1.53	1.5															1.5	1.57	Dyar, H. G. The number of molts of lepidoptemus larvae. Psyche 5, 420-422 (1890)./Hawes, T. C. An equation for geometric progression in Brooks-Dyar growth ratios. Invertebr. Reprod. Dev. 64, 83-94 (2020).
	LEPIDOPTERA	Notodontidae	Misogada unicolor*	Head capsule width	1.59	1.6	1.63	1.54	1.6															1.54	1.63	Dyar, H. G. The number of molts of lepidoptemus larvae. Psyche 5, 420-422 (1890)./Hawes, T. C. An equation for geometric progression in Brooks-Dyar growth ratios. Invertebr. Reprod. Dev. 64, 83-94 (2020).
	LEPIDOPTERA	Notodontidae	Oedemasia concinna*	Head capsule width	1.57	1.56	1.57	1.59	1.54															1.54	1.59	Dyar, H. G. The number of molts of lepidoptemus larvae. Psyche 5, 420-422 (1890)./Hawes, T. C. An equation for geometric progression in Brooks-Dyar growth ratios. Invertebr. Reprod. Dev. 64, 83-94 (2020).
	LEPIDOPTERA	Notodontidae	Schizura leplinoides*	Head capsule width	1.6	1.6	1.63	1.62	1.57															1.57	1.63	Dyar, H. G. The number of molts of lepidoptemus larvae. Psyche 5, 420-422 (1890)./Hawes, T. C. An equation for geometric progression in Brooks-Dyar growth ratios. Invertebr. Reprod. Dev. 64, 83-94 (2020).
	LEPIDOPTERA	Notodontidae	Schizura ipomeae*	Head capsule width	1.53	1.5	1.56	1.57	1.5															1.5	1.57	Dyar, H. G. The number of molts of lepidoptemus larvae. Psyche 5, 420-422 (1890)./Hawes, T. C. An equation for geometric progression in Brooks-Dyar growth ratios. Invertebr. Reprod. Dev. 64, 83-94 (2020).
	LEPIDOPTERA	Notodontidae	Symmerista albifrons*	Head capsule width	1.61	1.5	1.67	1.7	1.59	1.59														1.5	1.7	Dyar, H. G. The number of molts of lepidoptemus larvae. Psyche 5, 420-422 (1890)./Hawes, T. C. An equation for geometric progression in Brooks-Dyar growth ratios. Invertebr. Reprod. Dev. 64, 83-94 (2020).
	LEPIDOPTERA	Nymphalidae	Coenonympha pamphilus*	Head capsule width (4 instars)	1.65	1.81	1.57	1.57																1.57	1.81	Enrique, G. B. Number of larval instars and sex specific plasticity in the development of small heath butterfly, Coenonympha pamphilus (Lepidoptera: Nymphalidae). Eur. J. Entomol. 103, 47-53 (2006).
	LEPIDOPTERA	Nymphalidae	Coenonympha pamphilus*	Head capsule width (5 instars)	1.485	1.65	1.45	1.44	1.4															1.4	1.65	Enrique, G. B. Number of larval instars and sex specific plasticity in the development of small heath butterfly, Coenonympha pamphilus (Lepidoptera: Nymphalidae). Eur. J. Entomol. 103, 47-53 (2006).
	LEPIDOPTERA	Nymphalidae	Dryadula phaetusa*	Head capsule width	1.51	1.5	1.51	1.47	1.57															1.47	1.57	Silva, D. D., Kaminski, L. A., DellErba, R. & Moreira, G. R. Morfologia externa dos estagios imaturos de heliconıneos neotropicais: VII. Dryadula phaetusa (Linnaeus) (Lepidoptera, Nymphalidae, Heliconiinae). Rev. Bras. Entomol. 52, 500–509(2008) .
	LEPIDOPTERA	Nymphalidae	Melanitis leda	Head capsule width	1.21	1.3	1.194	1.176	1.17															1.17	1.3	Nisha Pradeepa, K., Ramaraju, K. & Chitra, N. Biology studies of Melanitis leda (Linnaeus, 1758) using Dyar’s law. J. Entomol. Zool. Studies 5,1886-1890 (2017).
	LEPIDOPTERA	Olethreutidae	Rhyacionia neomexicana	Head capsule width	1.52																					Cole, B. J. Growth ratios in holometabolous and hemimetabolous insects. Ann. Entomol. Soc. Am. 73, 489–491 (1980).
	LEPIDOPTERA	Papilionidae	Papilio crephontes*	Head capsule width	1.49	1.57	1.46	1.44	1.48															1.44	1.57	Dyar, H. G. The number of molts of lepidoptemus larvae. Psyche 5, 420-422 (1890)./Hawes, T. C. An equation for geometric progression in Brooks-Dyar growth ratios. Invertebr. Reprod. Dev. 64, 83-94 (2020).
	LEPIDOPTERA	Pieridae	Pieris brassicae	Head capsule width	1.62	1.7	1.65	1.6	1.54															1.54	1.7	David, W. A. L. & Gardiner, B. O. C. Observation on the larva and pupa of Pieris brassicae (L.) in the laboratory culture. Bull. Entomol. Res. 53, 414-436 (1962).
	LEPIDOPTERA	Pyralidae	Achroia grisella	Head capsule width	1.5675	1.72	1.74	1.51	1.3															1.3	1.74	Mahgoub, M. O., Lau, W. H. & Omar, D. B. Observations on the Biology and Larval Instars Discrimination of Wax Moth Achroia grisella F. (Pyralidae: Lepidoptera). J. Entomol. 12, 1-11 (2015).
	LEPIDOPTERA	Pyralidae	Phidotricha erigens	Head capsule width	1.45	1.72	1.67	1.5	1.19															1.19	1.72	Nava, D. E., Fortes, P., De Oliveira, D. G., Vieira, F. T., Ibelli, T. M., Guedes, J. V. C. & Parra, J. R. P. Platynota rostrana (Walker) (Tortricidae) and Phidotricha erigens Ragonot (Pyralidae): artificial diet effects on biological cycle. Braz. J. Biol. 66, 1037–1043 (2006) .
	LEPIDOPTERA	Saturniidae	Automeris io*	Head capsule width	1.45	1.38	1.55	1.41	1.46	1.46														1.38	1.55	Dyar, H. G. The number of molts of lepidoptemus larvae. Psyche 5, 420-422 (1890)./Hawes, T. C. An equation for geometric progression in Brooks-Dyar growth ratios. Invertebr. Reprod. Dev. 64, 83-94 (2020).
	LEPIDOPTERA	Saturniidae	Callosamia promethea*	Head capsule width	1.44	1.46	1.44	1.44																1.44	1.46	Dyar, H. G. The number of molts of lepidoptemus larvae. Psyche 5, 420-422 (1890)./Hawes, T. C. An equation for geometric progression in Brooks-Dyar growth ratios. Invertebr. Reprod. Dev. 64, 83-94 (2020).
	LEPIDOPTERA	Saturniidae	Dirphia moderata	Head capsule width	1.4	1.4	1.4	1.4	1.4	1.4														1.4	1.4	Gonçalves, G.A.S., Barbosa, F.S. & Paluch, M. Biology and External Morphology of the Immature Stages of Dirphia moderata Bouvier (Lepidoptera: Saturniidae: Hemileucinae) in Anacardium occidentale L. Braz. J. Biol. 80, 1-11.
	LEPIDOPTERA	Saturniidae	Dryocampa rubicunda	Head capsule width	1.48																					Cole, B. J. Growth ratios in holometabolous and hemimetabolous insects. Ann. Entomol. Soc. Am. 73, 489–491 (1980).
	LEPIDOPTERA	Saturniidae	Hyalophora cecropia*	Head capsule width	1.5	1.46	1.5	1.5	1.53															1.46	1.53	Dyar, H. G. The number of molts of lepidoptemus larvae. Psyche 5, 420-422 (1890)./Hawes, T. C. An equation for geometric progression in Brooks-Dyar growth ratios. Invertebr. Reprod. Dev. 64, 83-94 (2020).
	LEPIDOPTERA	Saturniidae	Hylesia metapyrrha*	Head capsule width	1.34333	1.32	1.36	1.34	1.33	1.34	1.37													1.32	1.37	Specht, A., Formentini, A. C. & Corseul, E. Biological aspects of Hylesia metapyrrha (Lepidoptera: Saturniidae: Hemileucinae), in laboratory. Braz. J. Biol. 67,173-177 (2007).
	LEPIDOPTERA	Tortricidae	Archips rosanus	Head capsule width	1.56																					Cole, B. J. Growth ratios in holometabolous and hemimetabolous insects. Ann. Entomol. Soc. Am. 73, 489–491 (1980).
	LEPIDOPTERA	Tortricidae	Archips semiferanus	Head capsule width	1.6																					Cole, B. J. Growth ratios in holometabolous and hemimetabolous insects. Ann. Entomol. Soc. Am. 73, 489–491 (1980).
	LEPIDOPTERA	Tortricidae	Choistoneura occidentalis	Head capsule width	1.55																					Cole, B. J. Growth ratios in holometabolous and hemimetabolous insects. Ann. Entomol. Soc. Am. 73, 489–491 (1980).
	LEPIDOPTERA	Tortricidae	Choistoneura viridis	Head capsule width	1.5																					Cole, B. J. Growth ratios in holometabolous and hemimetabolous insects. Ann. Entomol. Soc. Am. 73, 489–491 (1980).
	LEPIDOPTERA	Tortricidae	Platynota rostrana	Head capsule width	1.47	1.63	1.55	1.44	1.43																	Nava, D. E., Fortes, P., De Oliveira, D. G., Vieira, F. T., Ibelli, T. M., Guedes, J. V. C. & Parra, J. R. P. Platynota rostrana (Walker) (Tortricidae) and Phidotricha erigens Ragonot (Pyralidae): artificial diet effects on biological cycle. Braz. J. Biol. 66, 1037–1043 (2006) .
	LEPIDOPTERA	Tortricidae	Lobesia botrana*	Head capsule width	1.43	1.42	1.36	1.49	1.43															1.36	1.49	Delbac, L., Lecharpentier, P. & Thiery, D. Larval instars determination for the European grapevine moth (Lepidoptera: Tortricidae) based on the frequency distribution of head-capsule widths. Crop Prot. 29, 623–630 (2010).
	LEPIDOPTERA	Yponomeutidae	Atteva sciodoxa	Head capsule width	1.715	1.62	1.73	1.77	1.74																	Abood, F., Bajwa, G. A. & Ibrahim, Y. B. Developmental Biology of the tiger moth, Atteva sciodoxa (Lepidoptera: Yponomeutidae) under laboratory conditions. J. Biol. Sci. 9, 458-463 (2009).
	LEPIDOPTERA	Yponomeutidae	Atteva sciodoxa	Entire body length	1.48	1.83	1.49	1.27	1.33																	Abood, F., Bajwa, G. A. & Ibrahim, Y. B. Developmental Biology of the tiger moth, Atteva sciodoxa (Lepidoptera: Yponomeutidae) under laboratory conditions. J. Biol. Sci. 9, 458-463 (2009).
	MECOPTERA	Panorpidae	Panorpa nuptioalis	Head capsule width	1.46																					Cole, B. J. Growth ratios in holometabolous and hemimetabolous insects. Ann. Entomol. Soc. Am. 73, 489–491 (1980).
	NEUROPTERA	Chrysopidae	Chrysopa lanata	Head capsule width	1.5																					Cole, B. J. Growth ratios in holometabolous and hemimetabolous insects. Ann. Entomol. Soc. Am. 73, 489–491 (1980).
	NOTOPTERA	Mantophasmatidae	Lobatophasma redelinghuysense♀	Head capsule width (Redelinghuys)	1.18	1.16	1.17	1.21	1.19															1.16	1.21	Hockman, D., Picker, M. D., Klass, K. D., & Pretorius, L. Postembryonic development of the unique antenna of mantophasmatodea (insecta). Arthropod Struct. Dev. 38, 125-133 (2008).
	NOTOPTERA	Mantophasmatidae	Lobatophasma redelinghuysense ♂	Head capsule width (Redelinghuys)	1.16	1.13	1.25	1.19	1.05															1.05	1.25	Hockman, D., Picker, M. D., Klass, K. D., & Pretorius, L. Postembryonic development of the unique antenna of mantophasmatodea (insecta). Arthropod Struct. Dev. 38, 125-133 (2008).
	NOTOPTERA	Mantophasmatidae	Lobatophasma redelinghuysense ♀	Head capsule width (Citrusdal)	1.19	–	1.18	1.19	1.19	1.14														1.14	1.19	Hockman, D., Picker, M. D., Klass, K. D., & Pretorius, L. Postembryonic development of the unique antenna of mantophasmatodea (insecta). Arthropod Struct. Dev. 38, 125-133 (2008).
	NOTOPTERA	Mantophasmatidae	Lobatophasma redelinghuysense ♂	Head capsule width (Citrusdal)	1.15	–	1.16	1.13	1.16	1.13														1.13	1.16	Hockman, D., Picker, M. D., Klass, K. D., & Pretorius, L. Postembryonic development of the unique antenna of mantophasmatodea (insecta). Arthropod Struct. Dev. 38, 125-133 (2008).
	ODONATA	Aeshnidae	Aeshna cyanea	Forewing-pad length	2						2.11	1.84	2.01	2.01	1.82	2.01								1.82	2.11	Goretti, E., Ceccagnoli, D., La Porta, G. & Di Giovanni, M. V. Larval development of Aeshna cyanea (Muller, 1764) (Odonata: aeshnidae) in Central Italy. Hydrobiologia 457, 149–154 (2001).
	ODONATA	Aeshnidae	Aeshna cyanea	Metafemur length	1.33	1.4	1.27	1.27	1.28	1.43	1.31	1.33	1.39	1.39	1.27	1.27								1.27	1.43	Goretti, E., Ceccagnoli, D., La Porta, G. & Di Giovanni, M. V. Larval development of Aeshna cyanea (Muller, 1764) (Odonata: aeshnidae) in Central Italy. Hydrobiologia 457, 149–154 (2001).
	ODONATA	Aeshnidae	Aeshna cyanea	Head length	1.26	1.18	1.34	1.27	1.24	1.29	1.19	1.24	1.29	1.28	1.21	1.21								1.18	1.34	Goretti, E., Ceccagnoli, D., La Porta, G. & Di Giovanni, M. V. Larval development of Aeshna cyanea (Muller, 1764) (Odonata: aeshnidae) in Central Italy. Hydrobiologia 457, 149–154 (2001).
	ODONATA	Aeshnidae	Aeshna cyanea	Labium length	1.33	1.25	1.34	1.45	1.29	1.34	1.16	1.3	1.41	1.37	1.27	1.26								1.16	1.45	Goretti, E., Ceccagnoli, D., La Porta, G. & Di Giovanni, M. V. Larval development of Aeshna cyanea (Muller, 1764) (Odonata: aeshnidae) in Central Italy. Hydrobiologia 457, 149–154 (2001).
	ODONATA	Aeshnidae	Aeshna cyanea	Larval length	1.36	1.36	1.29	1.35	1.27	1.54	1.22	1.28	1.44	1.44	1.23	1.24								1.22	1.54	Goretti, E., Ceccagnoli, D., La Porta, G. & Di Giovanni, M. V. Larval development of Aeshna cyanea (Muller, 1764) (Odonata: aeshnidae) in Central Italy. Hydrobiologia 457, 149–154 (2001).
	ODONATA	Aeshnidae	Aeshna brevistyla	Head capsule width	1.18																					Winterbourn, M. J. & Pohe, S. R. Life histories of four dragonfly species (Odonata: Anisoptera) in northern New Zealand. NZ Entomol. 36, 8-14 (2013).
	ODONATA	Anisoptera	Hemianax papuensis	Labium width	1.24	1.23	1.23	1.25	1.23	1.16	1.41	1.15	1.16	1.29	1.33	1.2	1.19	1.25						1.15	1.41	Hawking, J. H. & New, T. R. The development of dragonfly larvae (Odonata : Anisoptera) from two streams in north-eastern Victoria, Australia. Hydrobiologia 317, 13-30 (1996).
	ODONATA	Anisoptera	Hemianax papuensis	Metafemur length	1.27	1.28	1.25	1.27	1.27	1.17	1.52	1.23	1.24	1.21	1.34	1.23	1.18	1.31						1.17	1.52	Hawking, J. H. & New, T. R. The development of dragonfly larvae (Odonata : Anisoptera) from two streams in north-eastern Victoria, Australia. Hydrobiologia 317, 13-30 (1996).
	ODONATA	Anisoptera	Hemianax papuensis	Wing-pad length	1.73							2	1.42	1.62	1.42	1.76	1.8	2.1						1.42	2.1	Hawking, J. H. & New, T. R. The development of dragonfly larvae (Odonata : Anisoptera) from two streams in north-eastern Victoria, Australia. Hydrobiologia 317, 13-30 (1996).
	ODONATA	Anisoptera	Austrogomphus ochraceus	Labium width	1.29	1.27	1.26	1.29	1.26	1.33	1.23	1.34	1.4	1.3	1.28	1.22								1.22	1.4	Hawking, J. H. & New, T. R. The development of dragonfly larvae (Odonata : Anisoptera) from two streams in north-eastern Victoria, Australia. Hydrobiologia 317, 13-30 (1996).
	ODONATA	Anisoptera	Austrogomphus ochraceus	Metafemur length	1.31	1.32	1.31	1.32	1.32	1.41	1.3	1.3	1.32	1.32	1.28	1.26								1.26	1.41	Hawking, J. H. & New, T. R. The development of dragonfly larvae (Odonata : Anisoptera) from two streams in north-eastern Victoria, Australia. Hydrobiologia 317, 13-30 (1996).
	ODONATA	Anisoptera	Austrogomphus ochraceus	Wing-pad length	2.02								2	1.98	1.98	2.12								1.98	2.12	Hawking, J. H. & New, T. R. The development of dragonfly larvae (Odonata : Anisoptera) from two streams in north-eastern Victoria, Australia. Hydrobiologia 317, 13-30 (1996).
	ODONATA	Anisoptera	Austrogomphus cornutus	Labium width	1.28	1.24	1.29	1.3	1.29	1.24	1.21	1.29	1.31	1.32	1.3	1.26								1.21	1.32	Hawking, J. H. & New, T. R. The development of dragonfly larvae (Odonata : Anisoptera) from two streams in north-eastern Victoria, Australia. Hydrobiologia 317, 13-30 (1996).
	ODONATA	Anisoptera	Austrogomphus cornutus	Metafemur length	1.3	1.3	1.3	1.28	1.3	1.31	1.26	1.32	1.29	1.29	1.31	1.3								1.26	1.32	Hawking, J. H. & New, T. R. The development of dragonfly larvae (Odonata : Anisoptera) from two streams in north-eastern Victoria, Australia. Hydrobiologia 317, 13-30 (1996).
	ODONATA	Anisoptera	Austrogomphus cornutus	Wing-pad length	2.03								1.88	2.05	1.98	2.21								1.88	2.21	Hawking, J. H. & New, T. R. The development of dragonfly larvae (Odonata : Anisoptera) from two streams in north-eastern Victoria, Australia. Hydrobiologia 317, 13-30 (1996).
	ODONATA	Anisoptera	Hemigomphus gouldii	Labium width	1.26	1.29	1.23	1.26	1.24	1.26	1.25	1.26	1.27	1.29	1.24	1.24	1.24							1.23	1.29	Hawking, J. H. & New, T. R. The development of dragonfly larvae (Odonata : Anisoptera) from two streams in north-eastern Victoria, Australia. Hydrobiologia 317, 13-30 (1996).
	ODONATA	Anisoptera	Hemigomphus gouldii	Metafemur length	1.26	1.27	1.25	1.23	1.26	1.26	1.15	1.29	1.28	1.29	1.22	1.25	1.31							1.15	1.31	Hawking, J. H. & New, T. R. The development of dragonfly larvae (Odonata : Anisoptera) from two streams in north-eastern Victoria, Australia. Hydrobiologia 317, 13-30 (1996).
	ODONATA	Anisoptera	Hemigomphus gouldii	Wing-pad length	2.06									1.74	2.07	2.1	2.32							1.74	2.32	Hawking, J. H. & New, T. R. The development of dragonfly larvae (Odonata : Anisoptera) from two streams in north-eastern Victoria, Australia. Hydrobiologia 317, 13-30 (1996).
	ODONATA	Anisoptera	Apocordulia macrops	Labium width	1.41	1.49	1.73	1.51	1.26	1.35	1.36	1.39	1.16											1.16	1.73	Hawking, J. H. & New, T. R. The development of dragonfly larvae (Odonata : Anisoptera) from two streams in north-eastern Victoria, Australia. Hydrobiologia 317, 13-30 (1996).
	ODONATA	Anisoptera	Apocordulia macrops	Metafemur length	1.29	1.21	1.36	1.35	1.22	1.26	1.37	1.35	1.18											1.18	1.37	Hawking, J. H. & New, T. R. The development of dragonfly larvae (Odonata : Anisoptera) from two streams in north-eastern Victoria, Australia. Hydrobiologia 317, 13-30 (1996).
	ODONATA	Anisoptera	Apocordulia macrops	Wing-pad length	1.78				1.7	1.71	1.75	1.87	1.89											1.7	1.89	Hawking, J. H. & New, T. R. The development of dragonfly larvae (Odonata : Anisoptera) from two streams in north-eastern Victoria, Australia. Hydrobiologia 317, 13-30 (1996).
	ODONATA	Anisoptera	Diplacodes haematodes	Labium width	1.24	1.24	1.25	1.22	1.24	1.24	1.24	1.15	1.39	1.17	1.27	1.25								1.15	1.39	Hawking, J. H. & New, T. R. The development of dragonfly larvae (Odonata : Anisoptera) from two streams in north-eastern Victoria, Australia. Hydrobiologia 317, 13-30 (1996).
	ODONATA	Anisoptera	Diplacodes haematodes	Metafemur length	1.28	1.28	1.28	1.27	1.29	1.28	1.28	1.29	1.35	1.24	1.26	1.29								1.24	1.35	Hawking, J. H. & New, T. R. The development of dragonfly larvae (Odonata : Anisoptera) from two streams in north-eastern Victoria, Australia. Hydrobiologia 317, 13-30 (1996).
	ODONATA	Anisoptera	Diplacodes haematodes	Wing-pad length	2.18							2.5	2.6	1.67	2.01	2.13								1.67	2.6	Hawking, J. H. & New, T. R. The development of dragonfly larvae (Odonata : Anisoptera) from two streams in north-eastern Victoria, Australia. Hydrobiologia 317, 13-30 (1996).
	ODONATA	Anisoptera	Orthetrum caledonicum	Labium width	1.24	1.23	1.24	1.22	1.25	1.23	1.23	1.25	1.24	1.21	1.26	1.24	1.22							1.21	1.26	Hawking, J. H. & New, T. R. The development of dragonfly larvae (Odonata : Anisoptera) from two streams in north-eastern Victoria, Australia. Hydrobiologia 317, 13-30 (1996).
	ODONATA	Anisoptera	Orthetrum caledonicum	Metafemur length	1.28	1.28	1.28	1.29	1.28	1.28	1.28	1.36	1.21	1.2	1.26	1.31	1.34							1.2	1.36	Hawking, J. H. & New, T. R. The development of dragonfly larvae (Odonata : Anisoptera) from two streams in north-eastern Victoria, Australia. Hydrobiologia 317, 13-30 (1996).
	ODONATA	Anisoptera	Orthetrum caledonicum	Wing-pad length	1.84							2.21	1.43	1.82	1.72	1.82	2.03							1.43	2.21	Hawking, J. H. & New, T. R. The development of dragonfly larvae (Odonata : Anisoptera) from two streams in north-eastern Victoria, Australia. Hydrobiologia 317, 13-30 (1996).
	ODONATA	Corduliidae	Hemicordulia australiae	Head capsule width	1.33																					Winterbourn, M. J. & Pohe, S. R. Life histories of four dragonfly species (Odonata: Anisoptera) in northern New Zealand. NZ Entomol. 36, 8-14 (2013).
	ODONATA	Libellulidae	Libellula depress*	Forewing-pad length	2						1.77	2.35	2.15	1.78	1.87	2.05								1.77	2.35	Di Giovanni, M. V., Goretti, E., La Porta, G. & Ceccagnoli, D. Larval development of Libellula depressa (Odonata, Libellulidae) from pools in central Italy. Ital. J. Zool. 67, 343–348 (2000).
	ODONATA	Libellulidae	Libellula depress*	Metafemur length	1.3	1.24	1.39	1.3	1.27	1.19	1.25	1.35	1.35	1.28	1.29	1.3								1.19	1.39	Di Giovanni, M. V., Goretti, E., La Porta, G. & Ceccagnoli, D. Larval development of Libellula depressa (Odonata, Libellulidae) from pools in central Italy. Ital. J. Zool. 67, 343–348 (2000).
	ODONATA	Libellulidae	Libellula depress*	Head length	1.29	1.28	1.33	1.28	1.28	1.19	1.24	1.34	1.35	1.26	1.26	1.3								1.19	1.35	Di Giovanni, M. V., Goretti, E., La Porta, G. & Ceccagnoli, D. Larval development of Libellula depressa (Odonata, Libellulidae) from pools in central Italy. Ital. J. Zool. 67, 343–348 (2000).
	ODONATA	Libellulidae	Libellula depress*	Labium length	1.32	1.22	1.5	1.29	1.3	1.2	1.3	1.42	1.39	1.3	1.27	1.25								1.2	1.5	Di Giovanni, M. V., Goretti, E., La Porta, G. & Ceccagnoli, D. Larval development of Libellula depressa (Odonata, Libellulidae) from pools in central Italy. Ital. J. Zool. 67, 343–348 (2000).
	ODONATA	Libellulidae	Libellula depress*	Larval length	1.34	1.41	1.27	1.26	1.28	1.25	1.31	1.41	1.39	1.31	1.31	1.3								1.25	1.41	Di Giovanni, M. V., Goretti, E., La Porta, G. & Ceccagnoli, D. Larval development of Libellula depressa (Odonata, Libellulidae) from pools in central Italy. Ital. J. Zool. 67, 343–348 (2000).
	ODONATA	Libellulidae	Tramea loewii*	Head capsule width	1.26	1.29	1.26	1.31	1.2	1.21														1.2	1.31	Winterbourn, M. J., Pohe, S. R. & Ball, O. P. Establishment of larval populations of the dragonfly Tramea loewii Kaup, 1866 (Odonata: Libellulidae) in lakes of northern New Zealand. N. Z. J. Zool. 38,173–179 (2011).
	ODONATA	Libellulidae	Diplacodes bipunctata	Head capsule width	1.2																					Winterbourn, M. J. & Pohe, S. R. Life histories of four dragonfly species (Odonata: Anisoptera) in northern New Zealand. NZ Entomol. 36, 8-14 (2013).
	ORTHOPTERA	Acrididae	Dendrotettix querous	Cranial width	1.24																					Cole, B. J. Growth ratios in holometabolous and hemimetabolous insects. Ann. Entomol. Soc. Am. 73, 489–491 (1980).
	PLECOPTERA	Taeniopterygidae	Taeniopteryx nebulosa	Body Length	1.25	1.27	1.21	1.26	1.28	1.24	1.24	1.26	1.24	1.26	1.25	1.25	1.25	1.2						1.2	1.28	Elliott, J. M. Inter- and intra-specific differences in the number of larval instars in british populations of 24 species of stoneflies (plecoptera). Freshwater Biol. 54, 1271-1284 (2009).
	TRICHOPTERA	Apataniidae	Apataniidae	Head capsule width	1.44																					Waringer, J. Tools for instar determination of European caddisfly larvae (Insecta: Trichoptera). Zootaxa 4908, 085–101 (2021).
	TRICHOPTERA	Arctopsychidae	Arctopsychidae	Head capsule width	1.54																					Waringer, J. Tools for instar determination of European caddisfly larvae (Insecta: Trichoptera). Zootaxa 4908, 085–101 (2021).
	TRICHOPTERA	Beraeidae	Beraeidae	Head capsule width	1.49																					Waringer, J. Tools for instar determination of European caddisfly larvae (Insecta: Trichoptera). Zootaxa 4908, 085–101 (2021).
	TRICHOPTERA	Brachycentridae	Brachycentridae	Head capsule width	1.54																					Waringer, J. Tools for instar determination of European caddisfly larvae (Insecta: Trichoptera). Zootaxa 4908, 085–101 (2021).
	TRICHOPTERA	Ecnomidae	Ecnomidae	Head capsule width	1.54																					Waringer, J. Tools for instar determination of European caddisfly larvae (Insecta: Trichoptera). Zootaxa 4908, 085–101 (2021).
	TRICHOPTERA	Glossosomatidae	Agapetus fuscipes	Pronotum length	1.34667	1.67	1.34	1.34	1.3	1.23	1.2															Becker, G. Life cycle of Agapetus fuscipes (Trichoptera, Glossosomatidae) in a first-order upland stream in central Germany. Limnologica 35, 52–60 (2005).
	TRICHOPTERA	Goeridae	Goeridae	Head capsule width	1.5																					Waringer, J. Tools for instar determination of European caddisfly larvae (Insecta: Trichoptera). Zootaxa 4908, 085–101 (2021).
	TRICHOPTERA	Helicopsychidae	Helicopsychidae	Head capsule width	1.55																					Waringer, J. Tools for instar determination of European caddisfly larvae (Insecta: Trichoptera). Zootaxa 4908, 085–101 (2021).
	TRICHOPTERA	Hydropsychidae	Hydropsyche instabilis	Head capsule width	1.64																					Waringer, J. Tools for instar determination of European caddisfly larvae (Insecta: Trichoptera). Zootaxa 4908, 085–101 (2021).
	TRICHOPTERA	Hydroptilidae	Hydroptilidae	Head capsule width	1.21																					Waringer, J. Tools for instar determination of European caddisfly larvae (Insecta: Trichoptera). Zootaxa 4908, 085–101 (2021).
	TRICHOPTERA	Lepidostomatidae	Lepidostomatidae	Head capsule width	1.59																					Waringer, J. Tools for instar determination of European caddisfly larvae (Insecta: Trichoptera). Zootaxa 4908, 085–101 (2021).
	TRICHOPTERA	Leptoceridae	Leptoceridae	Head capsule width	1.62																					Waringer, J. Tools for instar determination of European caddisfly larvae (Insecta: Trichoptera). Zootaxa 4908, 085–101 (2021).
	TRICHOPTERA	Limnephilidae	Dicosmoecinae	Head capsule width	1.4																					Waringer, J. Tools for instar determination of European caddisfly larvae (Insecta: Trichoptera). Zootaxa 4908, 085–101 (2021).
	TRICHOPTERA	Limnephilidae	Drusinae	Head capsule width	1.58																					Waringer, J. Tools for instar determination of European caddisfly larvae (Insecta: Trichoptera). Zootaxa 4908, 085–101 (2021).
	TRICHOPTERA	Limnephilidae	Limnephilini	Head capsule width	1.43																					Waringer, J. Tools for instar determination of European caddisfly larvae (Insecta: Trichoptera). Zootaxa 4908, 085–101 (2021).
	TRICHOPTERA	Limnephilidae	Chaetopterygini	Head capsule width	1.51																					Waringer, J. Tools for instar determination of European caddisfly larvae (Insecta: Trichoptera). Zootaxa 4908, 085–101 (2021).
	TRICHOPTERA	Limnephilidae	Stenophylacini	Head capsule width	1.47																					Waringer, J. Tools for instar determination of European caddisfly larvae (Insecta: Trichoptera). Zootaxa 4908, 085–101 (2021).
	TRICHOPTERA	Molannidae	Molannidae	Head capsule width	1.48																					Waringer, J. Tools for instar determination of European caddisfly larvae (Insecta: Trichoptera). Zootaxa 4908, 085–101 (2021).
	TRICHOPTERA	Odontoceridae	Odontoceridae	Head capsule width	1.63																					Waringer, J. Tools for instar determination of European caddisfly larvae (Insecta: Trichoptera). Zootaxa 4908, 085–101 (2021).
	TRICHOPTERA	Philopotamidae	Philopotamus montanus	Head capsule width	1.552	1.43	1.83	1.93	1.51	1.06																Elliott, J. M. Quantitative study of the life cycle of the net-spinning caddis Philopotamus montanus (Trichoptera: Philopotamidae) in a Lake District stream. J. Ani. Ecol. 50, 867–883 (1981).
	TRICHOPTERA	Phryganeidae	Phryganeidae	Head capsule width	1.51																					Waringer, J. Tools for instar determination of European caddisfly larvae (Insecta: Trichoptera). Zootaxa 4908, 085–101 (2021).
	TRICHOPTERA	Polycentropidae	Polycentropus flavomaculatus	Head capsule width	1.58																					Elliott, J. M. The life histories and drifting of Trichoptera in a Dartmoor stream. J. Ani. Ecol. 37, 615–625 (1968).
	TRICHOPTERA	Psychomyiidae	Psychomyiidae	Head capsule width	1.48																					Waringer, J. Tools for instar determination of European caddisfly larvae (Insecta: Trichoptera). Zootaxa 4908, 085–101 (2021).
	TRICHOPTERA	Ptilocolepidae	Palaeagapetus celsus	Head capsule width	1.29																					Ito, T., Wisseman, R. W., Morse, J. C., Colbo, M. H. & Weaver, J. S., III. The genus Palaeagapetus Ulmer (Trichoptera, Hydroptilidae, Ptilocolepinae) in North America. Zootaxa 3794, 201–221 (2014).
	TRICHOPTERA	Ptilocolepidae	Palaeagapetus nearcticus	Head capsule width	1.29																					Ito, T., Wisseman, R. W., Morse, J. C., Colbo, M. H. & Weaver, J. S., III. The genus Palaeagapetus Ulmer (Trichoptera, Hydroptilidae, Ptilocolepinae) in North America. Zootaxa 3794, 201–221 (2014).
	TRICHOPTERA	Rhyacophilidae	Rhyacophila dorsalis	Head capsule width	1.48																					Waringer, J. Tools for instar determination of European caddisfly larvae (Insecta: Trichoptera). Zootaxa 4908, 085–101 (2021).
	TRICHOPTERA	Rhyacophilidae	Rhyacophila ferox	Head capsule width	1.48																					Waringer, J. Tools for instar determination of European caddisfly larvae (Insecta: Trichoptera). Zootaxa 4908, 085–101 (2021).
	TRICHOPTERA	Rhyacophilidae	Rhyacophila munda	Head capsule width	1.48																					Waringer, J. Tools for instar determination of European caddisfly larvae (Insecta: Trichoptera). Zootaxa 4908, 085–101 (2021).
	TRICHOPTERA	Sericostomatidae	Sericostomatidae	Head capsule width	1.58																					Waringer, J. Tools for instar determination of European caddisfly larvae (Insecta: Trichoptera). Zootaxa 4908, 085–101 (2021).
	TRICHOPTERA	Thremmatidae	Thremmatidae	Head capsule width	1.44																					Waringer, J. Tools for instar determination of European caddisfly larvae (Insecta: Trichoptera). Zootaxa 4908, 085–101 (2021).
	ZYGOPTERA	Coenagrionidae	Ischnura cruzi*	Head capsule width	1.25																			1.03	2.31	Velásquez, N., Bautista, K., Guevara, M., Ramirez, D., Realpe, E. & Pérez-Gutiérrez, L. A. Larval development and growth ratio in ischnura cruzi de marmels, with description of last larval instar (zygoptera: coenagrionidae). Odonatologica 38, 29-38 (2009).
	ZYGOPTERA	Coenagrionidae	Ischnura cruzi*	metafemur length	1.28																			1	1.7	Velásquez, N., Bautista, K., Guevara, M., Ramirez, D., Realpe, E. & Pérez-Gutiérrez, L. A. Larval development and growth ratio in ischnura cruzi de marmels, with description of last larval instar (zygoptera: coenagrionidae). Odonatologica 38, 29-38 (2009).
	ZYGOPTERA	Coenagrionidae	Ischnura cruzi*	forewing–pad length	2.11																			1.1	4.62	Velásquez, N., Bautista, K., Guevara, M., Ramirez, D., Realpe, E. & Pérez-Gutiérrez, L. A. Larval development and growth ratio in ischnura cruzi de marmels, with description of last larval instar (zygoptera: coenagrionidae). Odonatologica 38, 29-38 (2009).
	ZYGOPTERA	Coenagrionidae	Ischnura cruzi*	Labium width	1.2																			1	1.7	Velásquez, N., Bautista, K., Guevara, M., Ramirez, D., Realpe, E. & Pérez-Gutiérrez, L. A. Larval development and growth ratio in ischnura cruzi de marmels, with description of last larval instar (zygoptera: coenagrionidae). Odonatologica 38, 29-38 (2009).
	ZYGOPTERA	Coenagrionidae	Ischnura cruzi*	Labium length	1.23																			1.01	1.81	Velásquez, N., Bautista, K., Guevara, M., Ramirez, D., Realpe, E. & Pérez-Gutiérrez, L. A. Larval development and growth ratio in ischnura cruzi de marmels, with description of last larval instar (zygoptera: coenagrionidae). Odonatologica 38, 29-38 (2009).
	ZYGOPTERA	Coenagrionidae	Ischnura cruzi*	Entire body length	1.27																			1	1.99	Velásquez, N., Bautista, K., Guevara, M., Ramirez, D., Realpe, E. & Pérez-Gutiérrez, L. A. Larval development and growth ratio in ischnura cruzi de marmels, with description of last larval instar (zygoptera: coenagrionidae). Odonatologica 38, 29-38 (2009).
	CALLIPODIDA	Schizopetalidae	Apfelbeckia insculpta	Entire body length	1.43			1.32	1.74	1.54	1.52	1.46	1.17	1.23										1.17	1.74	Bhakat, S. 2020. Deviation of Dyar’s rule in the post-embryonic development in millipedes – a comprehensive analysis (Preprint).
	GLOMERIDA	Glomeridae	Glomeris balanica	Entire body length	1.24	1.16	1.23	1.33	1.23															1.16	1.33	Bhakat, S. 2020. Deviation of Dyar’s rule in the post-embryonic development in millipedes – a comprehensive analysis (Preprint).
	GLOMERIDA	Glomeridae	Glomeris balanica	Body Width	1.08					1.16	1.15	1.14	1.11	1.06	1.08	1.06	1.07	1.06	1.06	1.05	1.05	1.04	1.03	1.03	1.16	Bhakat, S. 2020. Deviation of Dyar’s rule in the post-embryonic development in millipedes – a comprehensive analysis (Preprint).
	JULIDA	Julidae	Julus scandanavius	Entire body length	1.38				2.13	1.22	1.32	1.32	1.26	1.3	1.1									1.1	2.13	Bhakat, S. 2020. Deviation of Dyar’s rule in the post-embryonic development in millipedes – a comprehensive analysis (Preprint).
	JULIDA	Julidae	Julus scandanavius	Body Width	1.2			1.2	1.2	1.19	1.27	1.18	1.22	1.22	1.11									1.11	1.27	Bhakat, S. 2020. Deviation of Dyar’s rule in the post-embryonic development in millipedes – a comprehensive analysis (Preprint).
	JULIDA	Julidae	Megaphyllum unilineatum	Body Width	1.31				1.2	1.24	1.17	1.63												1.17	1.63	Bhakat, S. 2020. Deviation of Dyar’s rule in the post-embryonic development in millipedes – a comprehensive analysis (Preprint).
	JULIDA	Julidae	Cylindroiulus nitidus	Entire body length	1.15						1.23	1.19	1.18	1.14	1.15	1.14	1.06							1.06	1.23	Bhakat, S. 2020. Deviation of Dyar’s rule in the post-embryonic development in millipedes – a comprehensive analysis (Preprint).
	JULIDA	Julidae	Cylindroiulus nitidus	Body Width	1.11						1.16	1.18	1.12	1.12	1.08	1	1.13							1	1.18	Bhakat, S. 2020. Deviation of Dyar’s rule in the post-embryonic development in millipedes – a comprehensive analysis (Preprint).
	JULIDA	Julidae	Tachypodoiulus niger	Entire body length	1.15								1.19	1.18	1.14	1.08								1.08	1.19	Bhakat, S. 2020. Deviation of Dyar’s rule in the post-embryonic development in millipedes – a comprehensive analysis (Preprint).
	JULIDA	Julidae	Cylindroiulus punctatus	Entire body length	1.32	1.61	1.85	1.28	1.57	1.26	1.35	1.32	1.19	1.14	1.06	1.14	1.1							1.06	1.85	Bhakat, S. 2020. Deviation of Dyar’s rule in the post-embryonic development in millipedes – a comprehensive analysis (Preprint).
	JULIDA	Julidae	Cylindroiulus caeruleocinctus	Entire body length	1.17				1.23	1.19	1.27	1.23	1.22	1.15	1.13	1.06	1.07							1.06	1.27	Bhakat, S. 2020. Deviation of Dyar’s rule in the post-embryonic development in millipedes – a comprehensive analysis (Preprint).
	JULIDA	Julidae	Cylindroiulus londilensis	Entire body length	1.24			1.4	1.27	1.29	1.26	1.31	1.28	1.2	1.1	1.09	1.16							1.09	1.4	Bhakat, S. 2020. Deviation of Dyar’s rule in the post-embryonic development in millipedes – a comprehensive analysis (Preprint).
	JULIDA	Blaniulidae	Proteroiulus fuscus	Entire body length	1.23	1.61	1.46	1.42	1.31	1.33	1.26	1.25	1.08	1.12	1.11	1.1	1.04	1.06	1.08					1.04	1.61	Bhakat, S. 2020. Deviation of Dyar’s rule in the post-embryonic development in millipedes – a comprehensive analysis (Preprint).
	POLYDESMIDA	Paradoxosomatidae	Streptogonopus phipsoni	Entire body length	1.62	1.34	1.48	2.11	1.35	1.42	1.66	1.99												1.34	2.11	Bhakat, S. 2020. Deviation of Dyar’s rule in the post-embryonic development in millipedes – a comprehensive analysis (Preprint).
	POLYDESMIDA	Paradoxosomatidae	Streptogonopus phipsoni	Body Width	1.56	1.69	1.55	1.29	1.27	1.82	1.77	1.5												1.27	1.82	Bhakat, S. 2020. Deviation of Dyar’s rule in the post-embryonic development in millipedes – a comprehensive analysis (Preprint).
	POLYDESMIDA	Paradoxosomatidae	Chondromorpha kelaarti	Entire body length	1.68	-	3.24	1.18	1.88	1.12	1.55	1.11												1.11	3.24	Bhakat, S. 2020. Deviation of Dyar’s rule in the post-embryonic development in millipedes – a comprehensive analysis (Preprint).
	POLYDESMIDA	Paradoxosomatidae	Chondromorpha kelaarti	Body Width	1.55	-	1.92	1.29	1.79	1.19	1.24	1.88												1.19	1.92	Bhakat, S. 2020. Deviation of Dyar’s rule in the post-embryonic development in millipedes – a comprehensive analysis (Preprint).
	POLYDESMIDA	Paradoxosomatidae	Orthomorpha gracilis	Entire body length	1.78	2.65	2.67	1.22	1.2	1.46	1.69	1.56												1.2	2.67	Bhakat, S. 2020. Deviation of Dyar’s rule in the post-embryonic development in millipedes – a comprehensive analysis (Preprint).
	POLYDESMIDA	Polydesmidae	Polydesmus angustus	Entire body length	1.57	1.62	1.81	1.5	1.18	1.9	1.4	-												1.18	1.9	Bhakat, S. 2020. Deviation of Dyar’s rule in the post-embryonic development in millipedes – a comprehensive analysis (Preprint).
	POLYDESMIDA	Paradoxosomatidae	Habrodesmus duboscqul	Body Width	1.57	-	1.46	1.59	1.67	1.6	1.45	1.63												1.45	1.67	Bhakat, S. 2020. Deviation of Dyar’s rule in the post-embryonic development in millipedes – a comprehensive analysis (Preprint).
	POLYDESMIDA	Paradoxosomatidae	Xanthodesmus physkan	Body Width	1.56	-	1.5	1.57	1.49	1.44	1.71	1.65												1.44	1.71	Bhakat, S. 2020. Deviation of Dyar’s rule in the post-embryonic development in millipedes – a comprehensive analysis (Preprint).
	POLYDESMIDA	Polydesmidae	Brachydesmus superus	Entire body length	1.5	1.75	1.57	1.5	1.39	1.28	-	-												1.28	1.75	Bhakat, S. 2020. Deviation of Dyar’s rule in the post-embryonic development in millipedes – a comprehensive analysis (Preprint).
	POLYDESMIDA	Paradoxosomatidae	Jonespeltis splendidus	Entire body length	1.65	2.07	1.62	1.46	1.56	1.96	1.28	1.6												1.28	2.07	Bhakat, S. 2020. Deviation of Dyar’s rule in the post-embryonic development in millipedes – a comprehensive analysis (Preprint).
	POLYDESMIDA	Paradoxosomatidae	Anoplodesmus saussurei	Entire body length	1.77	2.45	1.59	1.66	1.62	1.36	1.65	2.07												1.36	2.45	Bhakat, S. 2020. Deviation of Dyar’s rule in the post-embryonic development in millipedes – a comprehensive analysis (Preprint).
	POLYDESMIDA	Paradoxosomatidae	Anoplodesmus saussurei	Body Width	1.52	1.18	1.3	1.27	1.65	1.31	1.47	2.48												1.18	2.48	Bhakat, S. 2020. Deviation of Dyar’s rule in the post-embryonic development in millipedes – a comprehensive analysis (Preprint).
	POLYDESMIDA	Paradoxosomatidae	Orthomorpha gracilis	Entire body length	1.08			1.1	1.11	1.1	1.06	1.08	1.02	1.1	1.07	1.04	1.05	1.12						1.02	1.12	Bhakat, S. 2020. Deviation of Dyar’s rule in the post-embryonic development in millipedes – a comprehensive analysis (Preprint).
	POLYDESMIDA	Paradoxosomatidae	Orthomorpha gracilis	Body Width	1.08			1.08	1.07	1.07	1.1	1.11	1.05	1.03	1.09	1.07	1.09	1.1						1.03	1.11	Bhakat, S. 2020. Deviation of Dyar’s rule in the post-embryonic development in millipedes – a comprehensive analysis (Preprint).
	POLYDESMIDA	Paradoxosomatidae	Orthomorpha gracilis	Entire body length	1.82	3.04	2.32	1.28	1.23	1.38	1.69	1.58												1.23	3.04	Causey, N. B. Studies on the life history and the ecology of the hothouse millipede, Orthomorpha gracilis (CL Koch 1847). Am. Midl. Nat. 29, 670-682 (1943).
	SPIROSTREPTIDA	Spirostreptidae	Archispirostreptus syriacus	Entire body length	1.27		1.2	1.25	1.27	1.37														1.2	1.37	Bhakat, S. 2020. Deviation of Dyar’s rule in the post-embryonic development in millipedes – a comprehensive analysis (Preprint).
	SPIROSTREPTIDA	Spirostreptidae	Archispirostreptus syriacus	Body Width	1.16		1	1.21	1.21	1.2														1	1.21	Bhakat, S. 2020. Deviation of Dyar’s rule in the post-embryonic development in millipedes – a comprehensive analysis (Preprint).
	SPIROSTREPTIDA	Spirostreptidae	Archispirostreptus tumuliporus judaicus	Body Width	1.09							1.2	1.06	1.18	1.13	1.03	1.01	1.02						1.01	1.2	Bhakat, S. 2020. Deviation of Dyar’s rule in the post-embryonic development in millipedes – a comprehensive analysis (Preprint).
	SPIROBOLIDA	Trigonulidae	Trigonoiulus lumbricinus	Entire body length	1.45		1.47	1.11	1.33	2.1	1.57	1.16	1.42											1.11	2.1	Bhakat, S. 2020. Deviation of Dyar’s rule in the post-embryonic development in millipedes – a comprehensive analysis (Preprint).
	SPIROBOLIDA	Trigonulidae	Trigonoiulus lumbricinus	Body Width	1.32				1.23	1.66	1.38	1.12	1.22											1.12	1.66	Bhakat, S. 2020. Deviation of Dyar’s rule in the post-embryonic development in millipedes – a comprehensive analysis (Preprint).
	SPIROBOLIDA	Spirobolidae	Spirobolus bivirgatus	Entire body length	1.27	1.53	1.69	1.42	1.48	1.13	1.35	1.39	1.11	1.06	1.05	1.09	1.13	-	1.07					1.05	1.69	Bhakat, S. 2020. Deviation of Dyar’s rule in the post-embryonic development in millipedes – a comprehensive analysis (Preprint).
	SPIROSTREPTIDA	Odontopygidae	Spinotarsus colosseus	Entire body length	1.95	5	1.8	1.44	1.15	1.27	1.05													1.05	5	Kondepudi, S., Kanagappan, M. & Sam Manohar Das, S. Life cycle of Spinotarsus colosseus (Diplopoda: Spirostreptida: Odonotopgidae). J. Entomol. Zool. Studies 3, 404-407 (2015).
	SPIROSTREPTIDA	Odontopygidae	Spinotarsus colosseus	Body Width	1.35	1.67	1.8	1.33	1.17	1.07	1.07													1.07	1.8	Kondepudi, S., Kanagappan, M. & Sam Manohar Das, S. Life cycle of Spinotarsus colosseus (Diplopoda: Spirostreptida: Odonotopgidae). J. Entomol. Zool. Studies 3, 404-407 (2015).
	SPIROBOLIDA	Pachybolidae	Mystalides bivirgatus	Entire body length	1.27	1.53	1.69	1.45	1.49	1.15	1.21	1.3	1.12	1.04	1.07	1.1	1.05							1.04	1.69	Spaull, V. W. The life history and post-embryonic development of “Spirobolus” bivirgatus (Diplopoda:Spirobolida) on Aldabra, Western Indian Ocean. J. Zool., Lond. 180, 391-405 (1976).
	CALANOIDA	Euchaetidae	Euchaeta norvegicus	Entire body length	1.3	1.09	1.07	1.06	1.07	1.07	1.54	1.42	1.35	1.7	1.44	1.45								1.06	1.7	Longhurst, A. R. Instar invrements in copepod growth. Can. J Fish Aquat. Sci. 43, 1671-1674 (1986).
	CALANOIDA	Euchaetidae	Euchaeta japonica	Entire body length	1.26	1.08	1.02	1.06	1.16	1.09	1.38	1.33	1.5	1.75	1.31	1.15								1.02	1.75	Longhurst, A. R. Instar invrements in copepod growth. Can. J Fish Aquat. Sci. 43, 1671-1674 (1986).
	CALANOIDA	Euchaetidae	Eucalanus bungii	Entire body length	1.36	1.32	1.69	1.35	1.24	1.18	1.5	1.46	1.4	1.25	1.36	1.21								1.18	1.69	Longhurst, A. R. Instar invrements in copepod growth. Can. J Fish Aquat. Sci. 43, 1671-1674 (1986).
	CALANOIDA	Metridinidae	Pleuromamma niphias	Entire body length	1.42								1.34	1.45	1.43	1.46								1.34	1.46	Longhurst, A. R. Instar invrements in copepod growth. Can. J Fish Aquat. Sci. 43, 1671-1674 (1986).
	CALANOIDA	Calanidae	Calanus tonsus	Entire body length	1.38							1.42	1.33	1.61	1.29	1.27								1.27	1.61	Longhurst, A. R. Instar invrements in copepod growth. Can. J Fish Aquat. Sci. 43, 1671-1674 (1986).
	CALANOIDA	Aetideidae	Euchirella mes.siplenpiis	Entire body length	1.29									1.31	1.31	1.26								1.26	1.31	Longhurst, A. R. Instar invrements in copepod growth. Can. J Fish Aquat. Sci. 43, 1671-1674 (1986).
	CALANOIDA	Pontellidae	Epilabidocera amphitrite	Entire body length	1.31	1.37	1.31	1.18	1.2	1.17	1.41	1.37	1.35	1.57	1.4	1.12								1.12	1.57	Longhurst, A. R. Instar invrements in copepod growth. Can. J Fish Aquat. Sci. 43, 1671-1674 (1986).
	CALANOIDA	Calanidae	Calanus grasilis	Entire body length	1.25							1.23	1.27	1.23	1.3	1.23								1.23	1.3	Longhurst, A. R. Instar invrements in copepod growth. Can. J Fish Aquat. Sci. 43, 1671-1674 (1986).
	CALANOIDA	Pontellidae	Pontella meadi	Entire body length	1.28	1.65	1.26	1.29	1.27	1.15	1.22	1.16	1.26	1.22	1.45	1.15								1.15	1.65	Longhurst, A. R. Instar invrements in copepod growth. Can. J Fish Aquat. Sci. 43, 1671-1674 (1986).
	CALANOIDA	Euchaetidae	Euchaeta habes	Entire body length	1.3							1.31	1.28	1.31	1.45	1.15								1.15	1.45	Longhurst, A. R. Instar invrements in copepod growth. Can. J Fish Aquat. Sci. 43, 1671-1674 (1986).
	CALANOIDA	Calanidae	Calanus finmarchicus	Entire body length	1.28	1.23	1.48	1.2	1.15	1.11	1.54	1.33	1.32	1.27	1.18	1.24								1.11	1.54	Longhurst, A. R. Instar invrements in copepod growth. Can. J Fish Aquat. Sci. 43, 1671-1674 (1986).
	CALANOIDA	Metridinidae	Pleuromamma abdominalis	Entire body length	1.31									1.32	1.43	1.17								1.17	1.43	Longhurst, A. R. Instar invrements in copepod growth. Can. J Fish Aquat. Sci. 43, 1671-1674 (1986).
	CALANOIDA	Aetideidae	Chiridius gracilis	Entire body length	1.38							1.5	1.33	1.39	1.37	1.31								1.31	1.5	Longhurst, A. R. Instar invrements in copepod growth. Can. J Fish Aquat. Sci. 43, 1671-1674 (1986).
	CALANOIDA	Metridinidae	Metridia lucens	Entire body length	1.34	1.36	1.2	1.06	1.16	1.32	1.97	1.33	1.29	1.35	1.47	1.28								1.06	1.97	Longhurst, A. R. Instar invrements in copepod growth. Can. J Fish Aquat. Sci. 43, 1671-1674 (1986).
	CALANOIDA	Pontellidae	Pontellopsis villosa	Entire body length	1.27									1.49	1.17	1.15								1.15	1.49	Longhurst, A. R. Instar invrements in copepod growth. Can. J Fish Aquat. Sci. 43, 1671-1674 (1986).
	CALANOIDA	Augaptillidae	Haloptilus longicorniii	Entire body length	1.21									1.19	1.11	1.34								1.11	1.34	Longhurst, A. R. Instar invrements in copepod growth. Can. J Fish Aquat. Sci. 43, 1671-1674 (1986).
	CALANOIDA	Pontellidae	Labidocera aestiva	Entire body length	1.28	1.4	1.43	1.1	1.21	1.18	1.45	1.16	1.32	1.31	1.2	1.31								1.1	1.45	Longhurst, A. R. Instar invrements in copepod growth. Can. J Fish Aquat. Sci. 43, 1671-1674 (1986).
	CALANOIDA	Phaennidae	Phaenna spinifera	Entire body length	1.31									1.38	1.3	1.25								1.25	1.38	Longhurst, A. R. Instar invrements in copepod growth. Can. J Fish Aquat. Sci. 43, 1671-1674 (1986).
	CALANOIDA	Calanidae	Calanus tenuis	Entire body length	1.27							1.28	1.33	1.25	1.28	1.19								1.19	1.33	Longhurst, A. R. Instar invrements in copepod growth. Can. J Fish Aquat. Sci. 43, 1671-1674 (1986).
	CALANOIDA	Heterorhabdidae	Heterorhabdus papilliger	Entire body length	1.38									1.39	1.41	1.35								1.35	1.41	Longhurst, A. R. Instar invrements in copepod growth. Can. J Fish Aquat. Sci. 43, 1671-1674 (1986).
	CALANOIDA	Eucalanidae	Eucalanus pileatus	Entire body length	1.21	1.2	1.23	1.11	1.27	1.23	1.28	1.37	1.14	1.16	1.11	1.18								1.11	1.37	Longhurst, A. R. Instar invrements in copepod growth. Can. J Fish Aquat. Sci. 43, 1671-1674 (1986).
	CALANOIDA	Metridinidae	Pleuromamma gracilis	Entire body length	1.29							1.31	1.21	1.28	1.33	1.34								1.21	1.34	Longhurst, A. R. Instar invrements in copepod growth. Can. J Fish Aquat. Sci. 43, 1671-1674 (1986).
	CALANOIDA	Centropagidae	Centropages violaceus	Entire body length	1.38							1.58	1.23	1.49	1.32	1.26								1.23	1.58	Longhurst, A. R. Instar invrements in copepod growth. Can. J Fish Aquat. Sci. 43, 1671-1674 (1986).
	CALANOIDA	Lucicutiaidae	Lucicutia flavicornis	Entire body length	1.41							1.24	1.43	1.3	1.91	1.19								1.19	1.91	Longhurst, A. R. Instar invrements in copepod growth. Can. J Fish Aquat. Sci. 43, 1671-1674 (1986).
	CALANOIDA	Calanidae	Nannocalanas minor	Entire body length	1.27							1.43	1.31	1.21	1.25	1.14								1.14	1.43	Longhurst, A. R. Instar invrements in copepod growth. Can. J Fish Aquat. Sci. 43, 1671-1674 (1986).
	CALANOIDA	Aetideidae	Aetideus armatus	Entire body length	1.22								1.19	1.3	1.2	1.19								1.19	1.3	Longhurst, A. R. Instar invrements in copepod growth. Can. J Fish Aquat. Sci. 43, 1671-1674 (1986).
	CALANOIDA	Clausocalanidae	Pseudocalanus elongataus	Entire body length	1.23	1.06	1.37	1.27	1.15	1.16	1.05	1.39	1.11	1.13	1.31	1.48								1.05	1.48	Longhurst, A. R. Instar invrements in copepod growth. Can. J Fish Aquat. Sci. 43, 1671-1674 (1986).
	CALANOIDA	Temoridae	Temora Iongicornis	Entire body length	1.27	1.45	1.31	1.24	1.23	1.19	1.13	1.19	1.27	1.35	1.35	1.29								1.13	1.45	Longhurst, A. R. Instar invrements in copepod growth. Can. J Fish Aquat. Sci. 43, 1671-1674 (1986).
	CALANOIDA	Clausocalanidae	Clausocalanus brevipes	Entire body length	1.29							1.33	1.34	1.27	1.34	1.17								1.17	1.34	Longhurst, A. R. Instar invrements in copepod growth. Can. J Fish Aquat. Sci. 43, 1671-1674 (1986).
	CALANOIDA	Clausocalanidae	Clausocalanus laticeps	Entire body length	1.29							1.33	1.27	1.28	1.38	1.17								1.17	1.38	Longhurst, A. R. Instar invrements in copepod growth. Can. J Fish Aquat. Sci. 43, 1671-1674 (1986).
	CALANOIDA	Centropagidae	Centropages hamatus	Entire body length	1.28							1.26	1.36	1.21	1.41	1.17								1.17	1.41	Longhurst, A. R. Instar invrements in copepod growth. Can. J Fish Aquat. Sci. 43, 1671-1674 (1986).
	CALANOIDA	Centropagidae	Centropage typicus	Entire body length	1.31							1.3	1.31	1.33	1.3	1.31								1.3	1.33	Longhurst, A. R. Instar invrements in copepod growth. Can. J Fish Aquat. Sci. 43, 1671-1674 (1986).
	CALANOIDA	Acartiidae	Acartia clausi	Entire body length	1.26	1.17	1.14	1.19	1.21	1.22	1.54	1.33	1.28	1.32	1.18	1.27								1.14	1.54	Longhurst, A. R. Instar invrements in copepod growth. Can. J Fish Aquat. Sci. 43, 1671-1674 (1986).
	CALANOIDA	Temoridae	Temora stylifera	Entire body length	1.3							1.45	1.31	1.13	1.21	1.39								1.13	1.45	Longhurst, A. R. Instar invrements in copepod growth. Can. J Fish Aquat. Sci. 43, 1671-1674 (1986).
	CALANOIDA	Clausocalanidae	Clausocalanus arcuicornis	Entire body length	1.31							1.44	1.33	1.29	1.26	1.22								1.22	1.44	Longhurst, A. R. Instar invrements in copepod growth. Can. J Fish Aquat. Sci. 43, 1671-1674 (1986).
	CALANOIDA	Centropagidae	Centropages rypicus	Entire body length	1.25	1.36	1.2	1.06	1.16	1.32	1	1.31	1.32	1.3	1.35	1.36								1	1.36	Longhurst, A. R. Instar invrements in copepod growth. Can. J Fish Aquat. Sci. 43, 1671-1674 (1986).
	CALANOIDA	Clausocalanidae	Ctenocalanus vastrts	Entire body length	1.25							1.49	1.13	1.33	1.22	1.06								1.06	1.49	Longhurst, A. R. Instar invrements in copepod growth. Can. J Fish Aquat. Sci. 43, 1671-1674 (1986).
	CALANOIDA	Clausocalanidae	Ctenocabanus citer	Entire body length	1.23							1.34	1.31	1.18	1.15	1.19								1.15	1.34	Longhurst, A. R. Instar invrements in copepod growth. Can. J Fish Aquat. Sci. 43, 1671-1674 (1986).
	CALANOIDA	Paracalanidae	Mecynocera claush	Entire body length	1.31								1.63	1.26	1.26	1.07								1.07	1.63	Longhurst, A. R. Instar invrements in copepod growth. Can. J Fish Aquat. Sci. 43, 1671-1674 (1986).
	CALANOIDA	Clausocalanidae	Clausocalanus furcatus	Entire body length	1.26							1.39	1.44	1.24	1.18	1.07								1.07	1.44	Longhurst, A. R. Instar invrements in copepod growth. Can. J Fish Aquat. Sci. 43, 1671-1674 (1986).
	CALANOIDA	Corycaeidae	Corycaeus aflinis	Entire body length	1.27	1.43	1.1	1.18	1.23	1.19	1.53	1.28	1.14	1.31	1.35	1.27								1.1	1.53	Longhurst, A. R. Instar invrements in copepod growth. Can. J Fish Aquat. Sci. 43, 1671-1674 (1986).
	CALANOIDA	Scolecitrichidae	Scolecithrix sp.	Entire body length	1.17								1.26	1.13	1.18	1.12								1.12	1.26	Longhurst, A. R. Instar invrements in copepod growth. Can. J Fish Aquat. Sci. 43, 1671-1674 (1986).
	CALANOIDA	Paracalanidae	Paracalanus parvus	Entire body length	1.24	1.11	1.6	1.31	1.14	1.04	1.36	1.32	1.18	1.21	1.25	1.15								1.04	1.6	Longhurst, A. R. Instar invrements in copepod growth. Can. J Fish Aquat. Sci. 43, 1671-1674 (1986).
	CALANOIDA	Paracalanidae	Paracalanus paralus	Entire body length	1.26							1.19	1.32	1.29	1.49	1.03								1.03	1.49	Longhurst, A. R. Instar invrements in copepod growth. Can. J Fish Aquat. Sci. 43, 1671-1674 (1986).
	CALANOIDA	Paracalanidae	Paracalanus aculeatus	Entire body length	1.25							1.42	1.19	1.18	1.13	1.31								1.13	1.42	Longhurst, A. R. Instar invrements in copepod growth. Can. J Fish Aquat. Sci. 43, 1671-1674 (1986).
	CALANOIDA	Clausocalanidae	Clausocalanus paululus	Entire body length	1.18							1.23	1.16	1.16	1.16	1.17								1.16	1.23	Longhurst, A. R. Instar invrements in copepod growth. Can. J Fish Aquat. Sci. 43, 1671-1674 (1986).
	CALANOIDA	Clausocalanidae	Microcalanus pusillus	Entire body length	1.22	1.13	1.44	1.23	1.13	1.17	1.19	1.44	1.11	1.2	1.15	1.2								1.11	1.44	Longhurst, A. R. Instar invrements in copepod growth. Can. J Fish Aquat. Sci. 43, 1671-1674 (1986).
	CALANOIDA	Paracalanidae	Calocalanus pavoninus	Entire body length	1.23							1.27	1.18	1.27	1.19	1.22								1.18	1.27	Longhurst, A. R. Instar invrements in copepod growth. Can. J Fish Aquat. Sci. 43, 1671-1674 (1986).
	CALANOIDA	Paracalanidae	Paracalanus nanus	Entire body length	1.25									1.23	1.26	1.27								1.23	1.27	Longhurst, A. R. Instar invrements in copepod growth. Can. J Fish Aquat. Sci. 43, 1671-1674 (1986).
	CALANOIDA	Paracalanidae	Calocalanus contractus	Entire body length	1.18									1.22	1.2	1.11								1.11	1.22	Longhurst, A. R. Instar invrements in copepod growth. Can. J Fish Aquat. Sci. 43, 1671-1674 (1986).
	CALANOIDA	Paracalanidae	Calocalanus styliremrcrs	Entire body length	1.16									1.27	1.06	1.16								1.06	1.27	Longhurst, A. R. Instar invrements in copepod growth. Can. J Fish Aquat. Sci. 43, 1671-1674 (1986).
	CALANOIDA	Paracalanidae	Paracabanus crassirostris	Entire body length	1.2	1.13	1.33	1.25	1.2	1.11	1.3	1.31	1.18	1.08	1.09	1.19								1.08	1.33	Longhurst, A. R. Instar invrements in copepod growth. Can. J Fish Aquat. Sci. 43, 1671-1674 (1986).
	CYCLOPOIDA	Oithonidae	Oithona similis	Entire body length	1.16	1.15	1.13	1.18	1.15	1.17	1.11	1.23	1.22	1.16	1.13	1.12								1.11	1.23	Longhurst, A. R. Instar invrements in copepod growth. Can. J Fish Aquat. Sci. 43, 1671-1674 (1986).
	CYCLOPOIDA	Oithonidae	Oithona nana	Entire body length	1.29	2	1.25	1.2	1.25	1.27	1.05	1.6	1.13	1.33	1.08	1.06								1.05	2	Longhurst, A. R. Instar invrements in copepod growth. Can. J Fish Aquat. Sci. 43, 1671-1674 (1986).
	DECAPODA	all groups	all groups	Body (carapace) length	1.22																			0.93	2.7	Rice, A. L. Growth ‘rules’ and the larvae of decapods crustaceans. J. Nat. Hist. 2, 525-530 (1968).
	DECAPODA	all groups	Macrura	Body (carapace) length	1.19																			0.93	2.25	Rice, A. L. Growth ‘rules’ and the larvae of decapods crustaceans. J. Nat. Hist. 2, 525-530 (1968).
	DECAPODA	all groups	Anomura	Body (carapace) length	1.24																			1	1	Rice, A. L. Growth ‘rules’ and the larvae of decapods crustaceans. J. Nat. Hist. 2, 525-530 (1968).
	DECAPODA	all groups	Brachyura	Body (carapace) length	1.29																			1.05	2.7	Rice, A. L. Growth ‘rules’ and the larvae of decapods crustaceans. J. Nat. Hist. 2, 525-530 (1968).
	DECAPODA	Pandalidae	Pandalus jordani	Carapace length	1.14	1.26	1.15	1.18	1.04	1.15	1.09	1.04	1.07											1.04	1.26	Rothlisberg, P. C. 1979. Combined Effects of Temperature and Salinity on the Survival and Growth of the Larvae of Pandalusjordani (Decapoda: Pandalidae). Mar. Biol. 54, 125-134.
	DECAPODA	Varunidae	Cyrtograpsus affinis	Rostro-dorsal length	1.34	1.48	1.21	1.39	1.27															1.21	1.48	Spivak, E. D. & Cuesta, J. A. Larval development of Cyrtograpsus affinis (Dana) (Decapoda, Brachyura, Varunidae) from Rio de la Plata estuary, reared in the laboratory. Sci. Mar. 64, 29-47 (2000).
	DECAPODA	Varunidae	Cyrtograpsus affinis	Carapace length	1.3	1.22	1.32	1.36	1.31															1.22	1.36	Spivak, E. D. & Cuesta, J. A. Larval development of Cyrtograpsus affinis (Dana) (Decapoda, Brachyura, Varunidae) from Rio de la Plata estuary, reared in the laboratory. Sci. Mar. 64, 29-47 (2000).
	DECAPODA	Varunidae	Cyrtograpsus affinis	Carapace width	1.22	1.18	1.19	1.31	1.2															1.18	1.31	Spivak, E. D. & Cuesta, J. A. Larval development of Cyrtograpsus affinis (Dana) (Decapoda, Brachyura, Varunidae) from Rio de la Plata estuary, reared in the laboratory. Sci. Mar. 64, 29-47 (2000).
	DECAPODA	Varunidae	Cyrtograpsus altimanus	Rostro-dorsal length	1.33	1.2	1.33	1.25	1.55															1.2	1.55	Spivak, E. D. & Cuesta, J. A. Larval development of Cyrtograpsus affinis (Dana) (Decapoda, Brachyura, Varunidae) from Rio de la Plata estuary, reared in the laboratory. Sci. Mar. 64, 29-47 (2000).
	DECAPODA	Varunidae	Cyrtograpsus altimanus	Carapace length	1.32	1.3	1.17	1.38	1.43															1.17	1.43	Spivak, E. D. & Cuesta, J. A. Larval development of Cyrtograpsus affinis (Dana) (Decapoda, Brachyura, Varunidae) from Rio de la Plata estuary, reared in the laboratory. Sci. Mar. 64, 29-47 (2000).
	DECAPODA	Varunidae	Cyrtograpsus angulatus	Rostro-dorsal length	1.3	1.32	1.42	1.15	1.29															1.15	1.42	Spivak, E. D. & Cuesta, J. A. Larval development of Cyrtograpsus affinis (Dana) (Decapoda, Brachyura, Varunidae) from Rio de la Plata estuary, reared in the laboratory. Sci. Mar. 64, 29-47 (2000).
	DECAPODA	Varunidae	Cyrtograpsus angulatus	Carapace length	1.31	1.27	1.32	1.06	1.58															1.06	1.58	Spivak, E. D. & Cuesta, J. A. Larval development of Cyrtograpsus affinis (Dana) (Decapoda, Brachyura, Varunidae) from Rio de la Plata estuary, reared in the laboratory. Sci. Mar. 64, 29-47 (2000).
	DECAPODA	Cancridae	Cancer pagurus*	Rostral spine	1.2	1.31	1.2	1.19	1.09															1.09	1.31	Hartnoll, R. G. & Mohamedeen, H. Laboratory growth of the larvae of six british crabs. J. Expe. Mar. Biol. Ecol. 107, 155-170 (1987).
	DECAPODA	Cancridae	Cancer pagurus*	Tip rostra1 to tip dorsal spine	1.18	1.26	1.22	1.19	1.12															1.12	1.26	Hartnoll, R. G. & Mohamedeen, H. Laboratory growth of the larvae of six british crabs. J. Expe. Mar. Biol. Ecol. 107, 155-170 (1987).
	DECAPODA	Cancridae	Liocurcinuf depwutor*	Carapace length	1.26	1.29	1.25	1.26	1.26															1.25	1.29	Hartnoll, R. G. & Mohamedeen, H. Laboratory growth of the larvae of six british crabs. J. Expe. Mar. Biol. Ecol. 107, 155-170 (1987).
	DECAPODA	Pseudorhombilidae	Bathyrhombila**	Carapace width	1.17	1.32	1.29	1.24	1.23	1.16	1.14	1.11	1.11	1.13	1.12	1.11	1.19	1.09						1.09	1.32	Moraes, J. C. B., Negreiros-Fransozo, M. L. & Melo, G. A. S. Juvenile development of the crab Bathyrhombila sp. (Crustacea, Decapoda, Pseudorhombilidae) from megalopae obtained in the neuston. Mar. Biol. Res. 7, 159–175 ( 2011).
	DECAPODA	Pseudorhombilidae	Bathyrhombila**	Carapace length	1.14	1.22	1.2	1.19	1.2	1.13	1.11	1.12	1.11	1.13	1.08	1.1	1.18	1.1						1.08	1.22	Moraes, J. C. B., Negreiros-Fransozo, M. L. & Melo, G. A. S. Juvenile development of the crab Bathyrhombila sp. (Crustacea, Decapoda, Pseudorhombilidae) from megalopae obtained in the neuston. Mar. Biol. Res. 7, 159–175 ( 2011).
	DECAPODA	Portunidae	Callinectes ornatus**	Carapace width	1.26	1.45	1.35	1.29	1.26	1.23	1.19	1.2	1.21	1.21	1.17									1.17	1.45	Bolla Júnior, E. A., Negreiros-Fransozo, M. L., Fransozo, A. 2008. Juvenile development of Callinectes ornatus Ordway, 1863 (Crustacea: Decapoda: Portunidae), from megalopae obtained in the neuston. Zootaxa 1788, 1-20 (2008).
	DECAPODA	Portunidae	Callinectes ornatus**	Carapace length	1.22	1.27	1.29	1.24	1.24	1.21	1.19	1.18	1.21	1.22	1.14									1.14	1.29	Bolla Júnior, E. A., Negreiros-Fransozo, M. L., Fransozo, A. 2008. Juvenile development of Callinectes ornatus Ordway, 1863 (Crustacea: Decapoda: Portunidae), from megalopae obtained in the neuston. Zootaxa 1788, 1-20 (2008).
	DECAPODA	Portunidae	Callinectes ornatus**	Antenna length	1.18	1.01	1.01	1.31	1.25	1.21	1.21	1.31	1.15	1.12	1.18									1.01	1.31	Bolla Júnior, E. A., Negreiros-Fransozo, M. L., Fransozo, A. 2008. Juvenile development of Callinectes ornatus Ordway, 1863 (Crustacea: Decapoda: Portunidae), from megalopae obtained in the neuston. Zootaxa 1788, 1-20 (2008).
	DECAPODA	Portunidae	Callinectes ornatus**	Maxilla exopod length	1.22	1.28	1.17	1.28	1.17	1.22	1.26	1.16	1.17	1.15	1.31									1.15	1.31	Bolla Júnior, E. A., Negreiros-Fransozo, M. L., Fransozo, A. 2008. Juvenile development of Callinectes ornatus Ordway, 1863 (Crustacea: Decapoda: Portunidae), from megalopae obtained in the neuston. Zootaxa 1788, 1-20 (2008).
	DECAPODA	Portunidae	Callinectes danae**	Antenna length	1.2	1.1	1.34	1.19	1.3	1.22	1.25	1.1	1.22	1.13	1.22	1.14								1.1	1.34	Bolla Júnior, E. A., Fransozo, V. & Negreiros-Fransozo, M. L. Juvenile development of Callinectes danae Smith, 1869 (Crustacea, Decapoda, Brachyura, Portunidae) under laboratory conditions. An. Acad. Bras. Cienc. 86, 211–228 (2014).
	DECAPODA	Portunidae	Callinectes danae**	Length of maxilla exopod	1.2	1.15	1.38	1.29	1.16	1.28	1.12	1.16	1.23	1.15	1.17	1.13								1.12	1.38	Bolla Júnior, E. A., Fransozo, V. & Negreiros-Fransozo, M. L. Juvenile development of Callinectes danae Smith, 1869 (Crustacea, Decapoda, Brachyura, Portunidae) under laboratory conditions. An. Acad. Bras. Cienc. 86, 211–228 (2014).
	DECAPODA	Portunidae	Liocarcinus depurator**	Carapace width	1.21	1.41	1.13	1.2	1.1															1.1	1.41	Guerao, G. & Abelló, P. 2011. Early juvenile development of Mediterranean Liocarcinus depurator (Crustacea: Decapoda: Brachyura: Portunidae). J. Nat. Hist. 45, 2175–2193.
	DECAPODA	Portunidae	Liocarcinus depurator**	Carapace length	1.17	1.26	1.19	1.12	1.09															1.09	1.26	Guerao, G. & Abelló, P. 2011. Early juvenile development of Mediterranean Liocarcinus depurator (Crustacea: Decapoda: Brachyura: Portunidae). J. Nat. Hist. 45, 2175–2193.
	DECAPODA	Portunidae	Liocarcinus depurator**	length of the front	1.18	1.36	1.16	1.14	1.04															1.04	1.36	Guerao, G. & Abelló, P. 2011. Early juvenile development of Mediterranean Liocarcinus depurator (Crustacea: Decapoda: Brachyura: Portunidae). J. Nat. Hist. 45, 2175–2193.
	DECAPODA	Portunidae	Achelous spinimanus**	Antenna length	1.19	1.17	1.34	1.11	1.48	1.06	1.11	1.23	1.04											1.04	1.48	Bolla Júnior, E. A. & Negreiros-Fransozo, M. L. Morphology of juvenile phase of Achelous spinimanus (Latreille, 1819) (Crustacea, Decapoda, Portunidae) reared in laboratory. J. Mar. Biol. Assoc. UK. 26, 1-17 (2015).
	DECAPODA	Portunidae	Achelous spinimanus**	Length of maxilla exopod	1.07	1.29	1.22	1.17	1.35	1.09	1.09	0.23	1.13											0.23	1.35	Bolla Júnior, E. A. & Negreiros-Fransozo, M. L. Morphology of juvenile phase of Achelous spinimanus (Latreille, 1819) (Crustacea, Decapoda, Portunidae) reared in laboratory. J. Mar. Biol. Assoc. UK. 26, 1-17 (2015).
	DECAPODA	Sesarmidae	Armases rubripes**	Carapace width	1.22	1.34	1.27	1.27	1.27	1.16	1.17	1.28	1.16	1.16	1.08									1.08	1.34	Negreiros-Fransozo, M. L., Fernandes, C. S., Da Silva, S. M. J. & Fransozo, A. Early juvenile development of Armases rubripes (Rathbun,1897) (Crustacea, Brachyura, Sesarmidae) and comments on the morphology of the megalopa and first crab. Invert. Reprod. Dev. 55, 53–64 (2011).
	DECAPODA	Sesarmidae	Armases rubripes**	Carapace length	1.17	1.21	1.2	1.08	1.34	1.17	1.18	1.18	1.15	1.11	1.09									1.08	1.34	Negreiros-Fransozo, M. L., Fernandes, C. S., Da Silva, S. M. J. & Fransozo, A. Early juvenile development of Armases rubripes (Rathbun,1897) (Crustacea, Brachyura, Sesarmidae) and comments on the morphology of the megalopa and first crab. Invert. Reprod. Dev. 55, 53–64 (2011).
	DECAPODA	Sesarmidae	Armases rubripes**	distance between orbits	1.25	1.44	1.23	1.16	1.55	1.15	1.14	1.37	1.24	1.14	1.09									1.09	1.55	Negreiros-Fransozo, M. L., Fernandes, C. S., Da Silva, S. M. J. & Fransozo, A. Early juvenile development of Armases rubripes (Rathbun,1897) (Crustacea, Brachyura, Sesarmidae) and comments on the morphology of the megalopa and first crab. Invert. Reprod. Dev. 55, 53–64 (2011).
	DECAPODA	Sesarmidae	Armases rubripes**	abdominal width	1.26	1.28	1.19	1.24	1.26	1.08	1.3	1.46	1.28	1.26	1.22									1.08	1.46	Negreiros-Fransozo, M. L., Fernandes, C. S., Da Silva, S. M. J. & Fransozo, A. Early juvenile development of Armases rubripes (Rathbun,1897) (Crustacea, Brachyura, Sesarmidae) and comments on the morphology of the megalopa and first crab. Invert. Reprod. Dev. 55, 53–64 (2011).
	DECAPODA	Sesarmidae	Armases rubripes**	right propod length	1.22	1.3	1.23	1.13	1.22	1.29	1.11	1.49	1.2	1.08	1.12									1.08	1.49	Negreiros-Fransozo, M. L., Fernandes, C. S., Da Silva, S. M. J. & Fransozo, A. Early juvenile development of Armases rubripes (Rathbun,1897) (Crustacea, Brachyura, Sesarmidae) and comments on the morphology of the megalopa and first crab. Invert. Reprod. Dev. 55, 53–64 (2011).
	DECAPODA	Sesarmidae	Armases rubripes**	right propod height	1.21	1.13	1.22	1.27	1.21	1.06	1.33	1.42	1.31	1.03	1.1									1.03	1.42	Negreiros-Fransozo, M. L., Fernandes, C. S., Da Silva, S. M. J. & Fransozo, A. Early juvenile development of Armases rubripes (Rathbun,1897) (Crustacea, Brachyura, Sesarmidae) and comments on the morphology of the megalopa and first crab. Invert. Reprod. Dev. 55, 53–64 (2011).
	DECAPODA	Majidae	Maja brachydactyla**	Carapace length	1.33	1.29	1.33	1.31	1.34	1.35	1.36	1.34												1.29	1.36	Guerao, G. & Rotllant, G. Post-larval development and sexual dimorphism of the spider crab Maja brachydactyla (Brachyura: Majidae). Sci. Mar. 73, 797–808 (2009).
	DECAPODA	Majidae	Maja brachydactyla**	Carapace width	1.39	1.4	1.38	1.41	1.37	1.39	1.38	1.42												1.37	1.42	Guerao, G. & Rotllant, G. Post-larval development and sexual dimorphism of the spider crab Maja brachydactyla (Brachyura: Majidae). Sci. Mar. 73, 797–808 (2009).
	DECAPODA	Ocypodidae	Uca maracoani**	Carapace width	1.18	1.23	1.25	1.21	1.18	1.16	1.14	1.13	1.12											1.12	1.25	Hirose, G.L. & Negreiros-Fransozo, M.L. Growth and juvenile development of Uca maracoani Latreille, 1802–1803 in laboratory conditions (Crustacea, Decapoda, Brachyura, Ocypodidae). Senckenbergiana Biol. 88, 161–168 (2008).
	DECAPODA	Ocypodidae	Uca maracoani**	Second pleopods length	1.13	1.1	1.12	1.24	1.04	1.19	1.11													1.04	1.24	Hirose, G.L. & Negreiros-Fransozo, M.L. Growth and juvenile development of Uca maracoani Latreille, 1802–1803 in laboratory conditions (Crustacea, Decapoda, Brachyura, Ocypodidae). Senckenbergiana Biol. 88, 161–168 (2008).
	DECAPODA	Calappidae	Hepatus pudibundus**	Carapace width	1.31	1.51	1.35	1.31	1.23	1.31	1.26	1.22												1.22	1.51	Hebling, N. J. & Rieger, P. J. Desenvolvimento juvenil de Hepatus pudibundus (Herbst) (Crustacea, Decapoda, Calappidae), em laboratorio. Rev. Bras. Zool. 20, 531–539 (2003).
	DECAPODA	Calappidae	Hepatus pudibundus**	Carapace length	1.28	1.34	1.27	1.3	1.23	1.33	1.24	1.22												1.22	1.34	Hebling, N. J. & Rieger, P. J. Desenvolvimento juvenil de Hepatus pudibundus (Herbst) (Crustacea, Decapoda, Calappidae), em laboratorio. Rev. Bras. Zool. 20, 531–539 (2003).
	DECAPODA	Calappidae	Calappa tortugae**	Carapace length	1.23	1.05	1.28	1.31	1.29															1.05	1.31	Negreiros-Fransozo, M. L., Wenner, E.L., Knott, D. & Fransozo, A. The megalopa and early juvenile stages of Calappa tortugae Rathbun, 1933 (Crustacea, Brachyura) reared in laboratory from neuston samples. P. Biol. Soc. Wash. 120, 469–485 (2007).
	DECAPODA	Calappidae	Calappa tortugae**	Carapace width	1.35	1.39	1.39	1.32	1.3															1.3	1.39	Negreiros-Fransozo, M. L., Wenner, E.L., Knott, D. & Fransozo, A. The megalopa and early juvenile stages of Calappa tortugae Rathbun, 1933 (Crustacea, Brachyura) reared in laboratory from neuston samples. P. Biol. Soc. Wash. 120, 469–485 (2007).
	DECAPODA	Mithracidae	Mithraculus coryphe	Carapace length	1.23	1.17	1.29																	1.17	1.29	Rhyne, A. L., Fujita, Y. & Calado, R. Larval development and first crab of Mithraculus sculptus (Decapoda : Brachyura : Majoidea : Mithracidae) described from laboratory-reared material. J. Mar. Biol. Assoc. UK. 86, 1133-1147 (2006).
	DECAPODA	Mithracidae	Mithraculus forceps	Carapace length	1.27	1.24	1.39	1.19																1.19	1.39	Rhyne, A. L., Fujita, Y. & Calado, R. Larval development and first crab of Mithraculus sculptus (Decapoda : Brachyura : Majoidea : Mithracidae) described from laboratory-reared material. J. Mar. Biol. Assoc. UK. 86, 1133-1147 (2006).
	DECAPODA	Mithracidae	Mithraculus sculptus	Carapace length	1.24	1.16	1.44	1.11																1.11	1.44	Rhyne, A. L., Fujita, Y. & Calado, R. Larval development and first crab of Mithraculus sculptus (Decapoda : Brachyura : Majoidea : Mithracidae) described from laboratory-reared material. J. Mar. Biol. Assoc. UK. 86, 1133-1147 (2006).
	DECAPODA	Mithracidae	Mihrax hispidus	Carapace length	1.1	1.16	1.03																	1.03	1.16	Rhyne, A. L., Fujita, Y. & Calado, R. Larval development and first crab of Mithraculus sculptus (Decapoda : Brachyura : Majoidea : Mithracidae) described from laboratory-reared material. J. Mar. Biol. Assoc. UK. 86, 1133-1147 (2006).
	DECAPODA	Mithracidae	Mithrax pleuracanthus	Carapace length	1.21	1.15	1.27																	1.15	1.27	Rhyne, A. L., Fujita, Y. & Calado, R. Larval development and first crab of Mithraculus sculptus (Decapoda : Brachyura : Majoidea : Mithracidae) described from laboratory-reared material. J. Mar. Biol. Assoc. UK. 86, 1133-1147 (2006).
	DECAPODA	Mithracidae	Mithrax spinosissimus	Carapace length	1.11	1.05	1.13	1.15																1.05	1.15	Rhyne, A. L., Fujita, Y. & Calado, R. Larval development and first crab of Mithraculus sculptus (Decapoda : Brachyura : Majoidea : Mithracidae) described from laboratory-reared material. J. Mar. Biol. Assoc. UK. 86, 1133-1147 (2006).
	DECAPODA	Pisidae	Apiomithrax violaceus	Carapace length	1.18	1.24	1.12																	1.12	1.24	Santana, W., Pohle, G. & Marques, F. Larval development of Apiomithrax violaceus (A. Milne Edwards, 1868) (Decapoda: Brachyura: Majoidea: Pisidae) reared in laboratory conditions, and a review … J. Nat. Hist. 38, 1773-1797 (2004).
	DECAPODA	Pisidae	Apiomithrax violaceus	Carapace width	1.31	1.34	1.27																	1.27	1.34	Santana, W., Pohle, G. & Marques, F. Larval development of Apiomithrax violaceus (A. Milne Edwards, 1868) (Decapoda: Brachyura: Majoidea: Pisidae) reared in laboratory conditions, and a review … J. Nat. Hist. 38, 1773-1797 (2004).
	DECAPODA	Pisidae	Apiomithrax violaceus	Antenna length	1.24	1	1.48																	1	1.48	Santana, W., Pohle, G. & Marques, F. Larval development of Apiomithrax violaceus (A. Milne Edwards, 1868) (Decapoda: Brachyura: Majoidea: Pisidae) reared in laboratory conditions, and a review … J. Nat. Hist. 38, 1773-1797 (2004).
	DECAPODA	Pilumnidae	Pilumnopeus convexus	Carapace length	1.24	0.96	1.94	1.49	0.58															0.58	1.94	Farhana, G. S., Quddusi, K. B. & Feroz, S. A. Redescription of the complete developmental stages of Pilumnopeus convexus (Maccagno, 1936) (described as Pilumnus sp.) (Crustacea: Decapoda: Brachyura: Pilumnidae). Inter. J. Fauna Biol. Studies 5, 193-202 (2018).
	DECAPODA	Pilumnidae	Pilumnopeus convexus	Abdomenal length	1.23	1.17	1.44	1.09																1.09	1.44	Farhana, G. S., Quddusi, K. B. & Feroz, S. A. Redescription of the complete developmental stages of Pilumnopeus convexus (Maccagno, 1936) (described as Pilumnus sp.) (Crustacea: Decapoda: Brachyura: Pilumnidae). Inter. J. Fauna Biol. Studies 5, 193-202 (2018).
	DECAPODA	Pilumnidae	Pilumnopeus convexus	Total length	1.35	1.07	1.67	1.3																1.07	1.67	Farhana, G. S., Quddusi, K. B. & Feroz, S. A. Redescription of the complete developmental stages of Pilumnopeus convexus (Maccagno, 1936) (described as Pilumnus sp.) (Crustacea: Decapoda: Brachyura: Pilumnidae). Inter. J. Fauna Biol. Studies 5, 193-202 (2018).
	DECAPODA	Grapsidae	Cyrtograpsus angulatus	Carapace length	1.22	1.26	1.35	1.32	1.15	1.2	1.06	1.18												1.06	1.35	Rieger, P. J. & Beltrão, R. Desenvolvimento juvenil de Cyrtograpsus angulatus Dana (Crustacea, Decapoda, Grapsidae), em laboratorio. Rev. Bras. Zool. 17, 405–420 (2000).
	DECAPODA	Grapsidae	Cyrtograpsus angulatus	Carapace width	1.25	1.41	1.42	1.34	1.16	1.2	1.07	1.18												1.07	1.42	Rieger, P. J. & Beltrão, R. Desenvolvimento juvenil de Cyrtograpsus angulatus Dana (Crustacea, Decapoda, Grapsidae), em laboratorio. Rev. Bras. Zool. 17, 405–420 (2000).
	DECAPODA	Xanthidae	Eurytium limosum	Antenna length	1.17	1.17	1.37	1.21	1.1	1.2	1.19	1.07	1.12	1.12										1.07	1.37	Guimaraes, F. J. & Negreiros-Fransozo, M. L. Juvenile development and growth patterns in the mud crab Eurytium limosum (Say, 1818) (Decapoda, Brachyura, Xanthidae) under laboratory conditions. J. Nat. Hist. 39, 2145–2161 (2005).
	DECAPODA	Xanthidae	Eurytium limosum	Maxilla exopod length	1.18	1.13	1.3	1.36	1.25	1.09	1.21	1.13	1.08	1.05										1.05	1.36	Guimaraes, F. J. & Negreiros-Fransozo, M. L. Juvenile development and growth patterns in the mud crab Eurytium limosum (Say, 1818) (Decapoda, Brachyura, Xanthidae) under laboratory conditions. J. Nat. Hist. 39, 2145–2161 (2005).
	DECAPODA	Xanthidae	Eurytium limosum	Carapace length	1.36	1.18	1.26	1.22	1.3	1.08	1.2	1.08	1.25	1.01	3.04									1.01	3.04	Guimaraes, F. J. & Negreiros-Fransozo, M. L. Juvenile development and growth patterns in the mud crab Eurytium limosum (Say, 1818) (Decapoda, Brachyura, Xanthidae) under laboratory conditions. J. Nat. Hist. 39, 2145–2161 (2005).
	DECAPODA	Xanthidae	Eurytium limosum	Carapace width	1.41	1.28	1.27	1.33	1.34	1.14	1.23	1.09	1.27	1.02	3.17									1.02	3.17	Guimaraes, F. J. & Negreiros-Fransozo, M. L. Juvenile development and growth patterns in the mud crab Eurytium limosum (Say, 1818) (Decapoda, Brachyura, Xanthidae) under laboratory conditions. J. Nat. Hist. 39, 2145–2161 (2005).
	DECAPODA	Nephropidae	Homarus americanus	Total length	1.17	1.17	1.21	1.14																1.14	1.21	Wilder, D. G. The growth rate of the American lobster (Homarus americanus). J. Fish. Wes. Bepard Can. 10, 371-412 (1953).
	DECAPODA	Nephropidae	Homarus americanus	Carapace length	1.34	1.36	1.32	1.33																1.32	1.36	Wilder, D. G. The growth rate of the American lobster (Homarus americanus). J. Fish. Wes. Bepard Can. 10, 371-412 (1953).
	DECAPODA	Nephropidae	Homanus americanus	Carapace length	1.24				1.31	1.31	1.3	1.3	1.29	1.28	1.26	1.25	1.23	1.21	1.19	1.18	1.16	1.14	1.12	1.12	1.31	Mauchline, J. Growth of shrimps, crab and lobsters-an assessment. J. Cons. Int. Explor. Mer. 37, 162-169 (1977).
	DECAPODA	Nephropidae	Pulacmon elegans	Total length	1.11	1.15	1.21	1.15	1.09	1.12	1.08	1.12	1.08	1.05	1.07	1.1	1.12	1.17	1.11	1.1	1.08			1.05	1.21	Hartnoll, R. G. & Dalley, R. The control of size variation within instars of a crustacean. J. Exp. Mar. Biol. Ecol. 53, 235–239 (1981).
	ISOPODA	Cirolanidae	Natatolana borealis ♂	Pleopod 1 length	1.2025					1.33	1.31	1.04	1.13											1.04	1.33	Johansen, P.O. Contribution to the knowledge of growth and postmarsupial development of Natatolana borealis (Crustacea: Isopoda). J. Mar. Biol. Ass. U.K. 80, 623–632 (2000).
	ISOPODA	Cirolanidae	Natatolana borealis ♀	Pleopod 2 length	1.11						1.14	1.1	1.09											1.09	1.14	Johansen, P.O. Contribution to the knowledge of growth and postmarsupial development of Natatolana borealis (Crustacea: Isopoda). J. Mar. Biol. Ass. U.K. 80, 623–632 (2000).
	ISOPODA	Cymothoida	† Electrolana madelineae (2 instars) (Late Cretac.)	Total length	2.33																					Schädel, M. Hyžný, M. & Haug, J. T. Ontogenetic development captured in amber – the first record of aquatic representatives of Isopoda in Cretaceous amber from Myanmar. Nauplius 29, 2358-2936 (2021).
	ISOPODA	Cymothoida	† Electrolana madelineae (3 instars) (Late Cretac.)	Total length	1.52																					Schädel, M. Hyžný, M. & Haug, J. T. Ontogenetic development captured in amber – the first record of aquatic representatives of Isopoda in Cretaceous amber from Myanmar. Nauplius 29, 2358-2936 (2021).
	ISOPODA	Cymothoida	† Electrolana madelineae (4 instars) (Late Cretac.)	Total length	1.32																					Schädel, M. Hyžný, M. & Haug, J. T. Ontogenetic development captured in amber – the first record of aquatic representatives of Isopoda in Cretaceous amber from Myanmar. Nauplius 29, 2358-2936 (2021).
	ISOPODA	Cymothoida	† Electrolana madelineae (5 instars) (Late Cretac.)	Total length	1.23																					Schädel, M. Hyžný, M. & Haug, J. T. Ontogenetic development captured in amber – the first record of aquatic representatives of Isopoda in Cretaceous amber from Myanmar. Nauplius 29, 2358-2936 (2021).
	ISOPODA	Cymothoida	† Electrolana madelineae (6 instars) (Late Cretac.)	Total length	1.18																					Schädel, M. Hyžný, M. & Haug, J. T. Ontogenetic development captured in amber – the first record of aquatic representatives of Isopoda in Cretaceous amber from Myanmar. Nauplius 29, 2358-2936 (2021).
	ISOPODA	Idoteidae	Idotea baltica	Total length	1.3	1.3	1.2	1.27	1.44	1.31	1.3	1.3	1.3	1.3										1.2	1.44	Strong, K.W. & Daborn, G.R. Growth and energy utilisation of the intertidal isopod Idotea baltica (Pallas) (Crustacea: Isopoda). J. Exp. Mar. Biol. Ecol. 41, 101–123 (1979).
	ISOPODA	Serolidae	Serolis cornuta ♂	Body width	1.33857	1.29	1.23	1.26	1.31	1.38	1.46	1.44												1.23	1.46	Luxmoore, R.A. Moulting and growth in serolid isopods. J. Exp. Mar. Biol. Ecol. 56, 63–85 (1981).
	ISOPODA	Serolidae	Serolis cornuta ♀	Body width	1.29	1.29	1.23	1.22	1.27	1.36	1.42	1.33	1.2											1.2	1.42	Luxmoore, R.A. Moulting and growth in serolid isopods. J. Exp. Mar. Biol. Ecol. 56, 63–85 (1981).
	ISOPODA	Serolidae	Serolis polita ♂	Body width	1.23333	1.29	1.24	1.24	1.25	1.21	1.17													1.17	1.29	Luxmoore, R.A. Moulting and growth in serolid isopods. J. Exp. Mar. Biol. Ecol. 56, 63–85 (1981).
	ISOPODA	Serolidae	Serolis polita ♀	Body width	1.23	1.29	1.24	1.26	1.24	1.23	1.12													1.12	1.29	Luxmoore, R.A. Moulting and growth in serolid isopods. J. Exp. Mar. Biol. Ecol. 56, 63–85 (1981).
	MYODOCOPIDA	Philomedidae	Philomedes globoszls	Carapace length	1.25	1.2	1.25	1.27	1.26	1.25														1.2	1.27	Kesling R. V. A slide rule for the determination of instars in ostracods. Cont. Mus. Paleont. Uni. Michigan. 11, 97–109 (1953).
	OSTRACODA	Candonidae	Candona candida	Carapace length	1.26																					Danielopol, D. L., Baltanás, A., Namiotko, T., Geiger, W., Pichler, M., Reina, M. & Roidmayr, G. Developmental trajectories in geographically separated populations of non-marine ostracods: morphometric applications for palaeoecological studies. Senckenbergiana lethaea 88, 183–193 (2008).
	OSTRACODA	Candonidae	Candona neglecta	Carapace length	1.26																					Danielopol, D. L., Baltanás, A., Namiotko, T., Geiger, W., Pichler, M., Reina, M. & Roidmayr, G. Developmental trajectories in geographically separated populations of non-marine ostracods: morphometric applications for palaeoecological studies. Senckenbergiana lethaea 88, 183–193 (2008).
	OSTRACODA	Candonidae	Candona cf. neglecta	Carapace length	1.27																					Danielopol, D. L., Baltanás, A., Namiotko, T., Geiger, W., Pichler, M., Reina, M. & Roidmayr, G. Developmental trajectories in geographically separated populations of non-marine ostracods: morphometric applications for palaeoecological studies. Senckenbergiana lethaea 88, 183–193 (2008).
	OSTRACODA	Cyprididae	Cypridopsis vidua	Carapace length	1.22																					Kesling, R. V. The morphology of ostracod molt stages. Illinois Biological Monographs 21, 1–126 (1951).
	OSTRACODA	Cyprididae	Cyprinotus sp.	Carapace length	1.27																					Kurata, H. Studies on the age and growth of Crustacea. Bull. Hok. Reg. Fish. Res. Lab. 24, 1–115 (1962).
	OSTRACODA	Cyprididae	Eucypris virens	Carapace length	1.31																					Baltanás, A., Otero, M., Arqueros, L., Rossetti, G. P. & Rossi, V. Ontogenetic changes in the carapace shape of the nonmarine ostracod Eucypris virens (Jurine). Hydrobiologia 419, 65–72 (2000).
	OSTRACODA	Cyprididae	Heterocypris salina	Carapace length	1.28																					Marín, J. A. Estudio del desarrollo de los ostrácodos Eucypris aragonica y Heterocypris salina en cultivo de barro. Limnetica 1, 345–354 (1984).
	OSTRACODA	Cypridinae	Mytilocypris henricae	Carapace length	1.37																					Martens, K. Aspects of the biology of Mytilocypris henricae (Chapman) (Crustacea, Ostracoda) with particular emphasis on salinity tolerance, life history and postembrional ontogeny. M. Sc. Thesis; 1–235 (1983); Canberra (The Australian National University).
	OSTRACODA	Cypridoidea	Candelacypris aragonica	Carapace length	1.24																					Marín, J. A. Estudio del desarrollo de los ostrácodos Eucypris aragonica y Heterocypris salina en cultivo de barro. Limnetica 1, 345–354 (1984).
	OSTRACODA	Cytherideidae	Cytherissa lacustris	Carapace length	1.26																					Geiger, W. Field and laboratory studies on the life cycle of Cytherissa lacustris (Sars) (Crustacea, Ostracoda) with special emphasis on the role of temperature. Bulletin de l’Institut de Géologie du Bassin d’Aquitaine 47, 191–208 (1990).
	OSTRACODA	Cytherideidae	Cyprideis torosa	Carapace length	1.26																					Mezquita, F., Olmos, V. & Oltra, R. Population ecology of Cyprideis torosa (Jones, 1850) in a hypersaline environment of the Western Mediterranean (Santa Pola, Alacant). Ophelia 53, 119–130 (2000).
	OSTRACODA	Cytherideidae	Cytherissa lacustris	Carapace length	1.26																					Danielopol, D. L., Baltanás, A., Namiotko, T., Geiger, W., Pichler, M., Reina, M. & Roidmayr, G. Developmental trajectories in geographically separated populations of non-marine ostracods: morphometric applications for palaeoecological studies. Senckenbergiana lethaea 88, 183–193 (2008).
	OSTRACODA	Darwinulidae	Darwinula stevensoni	Carapace length	1.21																					Ranta, E. Population biology of Darwinula stevensoni (Crustacea, Ostracoda) in an oligotrophic lake. Ann. Zool. Fen. 16, 28–35 (1979).
	OSTRACODA	Limnocytheridae	Limnocythere inopinata	Carapace length	1.17	1.1	1.17	1.21	1.36	1.15	1.11	1.13	1.13											1.1	1.36	Wang, C., Wang, H., Kuang, X. & Guo, G. Life stages and morphological variations of Limnocythere inopinata (Crustacea, Ostracoda) from Lake Jiang-Co (northern Tibet): a bioculture experiment. ZooKeys 1011, 25–40 (2021).
	OSTRACODA	Limnocytheridae	Limnocythere inopinata	Carapace width	1.14	1.07	1.11	1.23	1.31	1.14	1.05	1.09	1.09											1.05	1.31	Wang, C., Wang, H., Kuang, X. & Guo, G. Life stages and morphological variations of Limnocythere inopinata (Crustacea, Ostracoda) from Lake Jiang-Co (northern Tibet): a bioculture experiment. ZooKeys 1011, 25–40 (2021).
	PODOCOPIDA	Cytheruridae	Cytherura nigrescens	Carapace length	1.22					1.17	1.18	1.31												1.17	1.31	Kesling R. V. A slide rule for the determination of instars in ostracods. Cont. Mus. Paleont. Uni. Michigan. 11, 97–109 (1953).
	AGNOSTIDA	Metagnostidae	† Trinodus elspethi (Mid. Ord.)	Cephalon size (meraspid & holaspid)	1.21	1.207	1.217																	1.207	1.217	Fusco, G., Garland, T. J, Hunt, G. & Hughes, N. C. Developmental trait evolution in trilobites. Evolution 66, 314–329 (2012). (Table S1) Note: Fusco et al. present AGI, we desire AGR. AGR was calculated as exp (AGI).
	AGNOSTIDA	Metagnostidae	† Trinodus elspethi (Mid. Ord.)	Pygidium size (meraspid & holaspid)	1.22	1.209	1.238																	1.209	1.238	Fusco, G., Garland, T. J, Hunt, G. & Hughes, N. C. Developmental trait evolution in trilobites. Evolution 66, 314–329 (2012). (Table S1) Note: Fusco et al. present AGI, we desire AGR. AGR was calculated as exp (AGI).
	AGNOSTIDA	Agnostidae	† Agnostus pisiformis (Late Cam.)	Cephalon size (meraspid)	1.15																					Fusco, G., Garland, T. J, Hunt, G. & Hughes, N. C. Developmental trait evolution in trilobites. Evolution 66, 314–329 (2012). (Table S1) Note: Fusco et al. present AGI, we desire AGR. AGR was calculated as exp (AGI).
	AGNOSTIDA	Agnostidae	† Agnostus pisiformis (Late Cam.)	Pygidium size (meraspid)	1.149																					Fusco, G., Garland, T. J, Hunt, G. & Hughes, N. C. Developmental trait evolution in trilobites. Evolution 66, 314–329 (2012). (Table S1) Note: Fusco et al. present AGI, we desire AGR. AGR was calculated as exp (AGI).
	AGNOSTIDA	Calodiscidae	† Neocobboldia chinlinica (Early Cam.)	Pygidium size (meraspid)	1.328																					Fusco, G., Garland, T. J, Hunt, G. & Hughes, N. C. Developmental trait evolution in trilobites. Evolution 66, 314–329 (2012). (Table S1) Note: Fusco et al. present AGI, we desire AGR. AGR was calculated as exp (AGI).
	AGNOSTIDA	Tsunydiscidae	† Tsunydiscus longquanensis (Early Cam.)	Body size (protaspid)	2.209																					Fusco, G., Garland, T. J, Hunt, G. & Hughes, N. C. Developmental trait evolution in trilobites. Evolution 66, 314–329 (2012). (Table S1) Note: Fusco et al. present AGI, we desire AGR. AGR was calculated as exp (AGI).
	AGNOSTIDA	Tsunydiscidae	† Tsunydiscus longquanensis (Early Cam.)	Pygidium size (meraspid)	1.154																					Fusco, G., Garland, T. J, Hunt, G. & Hughes, N. C. Developmental trait evolution in trilobites. Evolution 66, 314–329 (2012). (Table S1) Note: Fusco et al. present AGI, we desire AGR. AGR was calculated as exp (AGI).
	ASAPHIDA	Raphiophoridae	† Ampyxina bellatula (Late Ord.)	Cephalic lengths	1.13	1.23	1.12	1.08	1.08	1.12														1.08	1.23	Hunt, G. & Chapman, R. E. Evaluating hypotheses of instar-grouping in arthropods: a maximum likelihood approach. Paleobiology 27, 466-484 (2001).
	ASAPHIDA	Trinucleidae	† Cryptolithus tesselatus (Mid. Ord.)	Body size (protaspid)	1.147																					Fusco, G., Garland, T. J, Hunt, G. & Hughes, N. C. Developmental trait evolution in trilobites. Evolution 66, 314–329 (2012). (Table S1) Note: Fusco et al. present AGI, we desire AGR. AGR was calculated as exp (AGI).
	ASAPHIDA	Trinucleidae	† Cryptolithus tesselatus (Mid. Ord.)	Cephalon size (meraspid)	1.324																					Fusco, G., Garland, T. J, Hunt, G. & Hughes, N. C. Developmental trait evolution in trilobites. Evolution 66, 314–329 (2012). (Table S1) Note: Fusco et al. present AGI, we desire AGR. AGR was calculated as exp (AGI).
	ASAPHIDA	Raphiophoridae	† Lonchodomas chaziensis (Mid. Ord.)	Body size (protaspid)	1.05																					Fusco, G., Garland, T. J, Hunt, G. & Hughes, N. C. Developmental trait evolution in trilobites. Evolution 66, 314–329 (2012). (Table S1) Note: Fusco et al. present AGI, we desire AGR. AGR was calculated as exp (AGI).
	ASAPHIDA	Raphiophoridae	† Lonchodomas chaziensis (Mid. Ord.)	Cephalon size (meraspid)	1.327																					Fusco, G., Garland, T. J, Hunt, G. & Hughes, N. C. Developmental trait evolution in trilobites. Evolution 66, 314–329 (2012). (Table S1) Note: Fusco et al. present AGI, we desire AGR. AGR was calculated as exp (AGI).
	ASAPHIDA	Raphiophoridae	† Lonchodomas chaziensis (Mid. Ord.)	Pygidium size (meraspid)	1.226																					Fusco, G., Garland, T. J, Hunt, G. & Hughes, N. C. Developmental trait evolution in trilobites. Evolution 66, 314–329 (2012). (Table S1) Note: Fusco et al. present AGI, we desire AGR. AGR was calculated as exp (AGI).
	CORYNEXOCHIDA	Styginidae	† Dentaloscutellum hudsoni (Early Dev.)	Body size (protaspid)	1.024																					Fusco, G., Garland, T. J, Hunt, G. & Hughes, N. C. Developmental trait evolution in trilobites. Evolution 66, 314–329 (2012). (Table S1) Note: Fusco et al. present AGI, we desire AGR. AGR was calculated as exp (AGI).
	CORYNEXOCHIDA	Styginidae	† Dentaloscutellum hudsoni (Early Dev.)	Pygidium size (meraspid)	1.074																					Fusco, G., Garland, T. J, Hunt, G. & Hughes, N. C. Developmental trait evolution in trilobites. Evolution 66, 314–329 (2012). (Table S1) Note: Fusco et al. present AGI, we desire AGR. AGR was calculated as exp (AGI).
	CORYNEXOCHIDA	Styginidae	† Scutellum calvum (Early Dev.)	Body size (protaspid)	1.093																					Fusco, G., Garland, T. J, Hunt, G. & Hughes, N. C. Developmental trait evolution in trilobites. Evolution 66, 314–329 (2012). (Table S1) Note: Fusco et al. present AGI, we desire AGR. AGR was calculated as exp (AGI).
	CORYNEXOCHIDA	Styginidae	† Scutellum calvum (Early Dev.)	Pygidium size (meraspid)	1.094																					Fusco, G., Garland, T. J, Hunt, G. & Hughes, N. C. Developmental trait evolution in trilobites. Evolution 66, 314–329 (2012). (Table S1) Note: Fusco et al. present AGI, we desire AGR. AGR was calculated as exp (AGI).
	CORYNEXOCHIDA	Dolichometopidae	† Bathyuriscus fimbriatus (Mid. Cam.)	Body size (protaspid)	1.205																					Fusco, G., Garland, T. J, Hunt, G. & Hughes, N. C. Developmental trait evolution in trilobites. Evolution 66, 314–329 (2012). (Table S1) Note: Fusco et al. present AGI, we desire AGR. AGR was calculated as exp (AGI).
	CORYNEXOCHIDA	Dolichometopidae	† Bathyuriscus fimbriatus (Mid. Cam.)	Cephalon size (meraspid)	1.139																					Fusco, G., Garland, T. J, Hunt, G. & Hughes, N. C. Developmental trait evolution in trilobites. Evolution 66, 314–329 (2012). (Table S1) Note: Fusco et al. present AGI, we desire AGR. AGR was calculated as exp (AGI).
	CORYNEXOCHIDA	Dolichometopidae	† Ogygopsis klotzi (Mid. Cam.)	Pygidium size (holaspid)	1.222																					Fusco, G., Garland, T. J, Hunt, G. & Hughes, N. C. Developmental trait evolution in trilobites. Evolution 66, 314–329 (2012). (Table S1) Note: Fusco et al. present AGI, we desire AGR. AGR was calculated as exp (AGI).
	CORYNEXOCHIDA	Oryctocephalidae	† Duyunaspis duyunensis (Early Cam.)	Body size (protaspid)	1.154																					Fusco, G., Garland, T. J, Hunt, G. & Hughes, N. C. Developmental trait evolution in trilobites. Evolution 66, 314–329 (2012). (Table S1) Note: Fusco et al. present AGI, we desire AGR. AGR was calculated as exp (AGI).
	CORYNEXOCHIDA	Oryctocephalidae	† Duyunaspis duyunensis (Early Cam.)	Cephalon size (meraspid)	1.111																					Fusco, G., Garland, T. J, Hunt, G. & Hughes, N. C. Developmental trait evolution in trilobites. Evolution 66, 314–329 (2012). (Table S1) Note: Fusco et al. present AGI, we desire AGR. AGR was calculated as exp (AGI).
	CORYNEXOCHIDA	Oryctocephalidae	† Arthricocephalus balungensis (Early Cam.)	Cephalon size (meraspid)	1.355																					Fusco, G., Garland, T. J, Hunt, G. & Hughes, N. C. Developmental trait evolution in trilobites. Evolution 66, 314–329 (2012). (Table S1) Note: Fusco et al. present AGI, we desire AGR. AGR was calculated as exp (AGI).
	CORYNEXOCHIDA	Oryctocephalidae	† Arthricocephalus balungensis (Early Cam.)	Pygidium size (meraspid)	1.521																					Fusco, G., Garland, T. J, Hunt, G. & Hughes, N. C. Developmental trait evolution in trilobites. Evolution 66, 314–329 (2012). (Table S1) Note: Fusco et al. present AGI, we desire AGR. AGR was calculated as exp (AGI).
	CORYNEXOCHIDA	Oryctocephalidae	† Arthricocephalus chauveaui (Early Cam.)	Body size (protaspid)	1.45																					Fusco, G., Garland, T. J, Hunt, G. & Hughes, N. C. Developmental trait evolution in trilobites. Evolution 66, 314–329 (2012). (Table S1) Note: Fusco et al. present AGI, we desire AGR. AGR was calculated as exp (AGI).
	CORYNEXOCHIDA	Oryctocephalidae	† Arthricocephalus chauveaui (Early Cam.)	Cephalon size (meraspid)	1.192																					Fusco, G., Garland, T. J, Hunt, G. & Hughes, N. C. Developmental trait evolution in trilobites. Evolution 66, 314–329 (2012). (Table S1) Note: Fusco et al. present AGI, we desire AGR. AGR was calculated as exp (AGI).
	CORYNEXOCHIDA	Oryctocephalidae	† Arthricocephalus chauveaui (Early Cam.)	Pygidium size (meraspid)	1.266																					Fusco, G., Garland, T. J, Hunt, G. & Hughes, N. C. Developmental trait evolution in trilobites. Evolution 66, 314–329 (2012). (Table S1) Note: Fusco et al. present AGI, we desire AGR. AGR was calculated as exp (AGI).
	LICHIDA	Lichidae	† Hemiarges turneri rasettii (Mid. Ord.)	Body size (protaspid)	1.186																					Fusco, G., Garland, T. J, Hunt, G. & Hughes, N. C. Developmental trait evolution in trilobites. Evolution 66, 314–329 (2012). (Table S1) Note: Fusco et al. present AGI, we desire AGR. AGR was calculated as exp (AGI).
	LICHIDA	Lichidae	† Amphilichas sp (Mid. Ord.)	Body size (protaspid)	1.141																					Fusco, G., Garland, T. J, Hunt, G. & Hughes, N. C. Developmental trait evolution in trilobites. Evolution 66, 314–329 (2012). (Table S1) Note: Fusco et al. present AGI, we desire AGR. AGR was calculated as exp (AGI).
	PHACOPIDA	Calymenidae	† Diacalymene gabrielsi (Early Silurian)	Body size (protaspid)	1.262																					Fusco, G., Garland, T. J, Hunt, G. & Hughes, N. C. Developmental trait evolution in trilobites. Evolution 66, 314–329 (2012). (Table S1) Note: Fusco et al. present AGI, we desire AGR. AGR was calculated as exp (AGI).
	PHACOPIDA	Calymenidae	† Flexicalymene senaria (Late Ord.)	Body size (protaspid)	1.331																					Fusco, G., Garland, T. J, Hunt, G. & Hughes, N. C. Developmental trait evolution in trilobites. Evolution 66, 314–329 (2012). (Table S1) Note: Fusco et al. present AGI, we desire AGR. AGR was calculated as exp (AGI).
	PHACOPIDA	Homalonotidae	† Brongniartella sp (Late Ord.)	Body size (protaspid)	1.304																					Fusco, G., Garland, T. J, Hunt, G. & Hughes, N. C. Developmental trait evolution in trilobites. Evolution 66, 314–329 (2012). (Table S1) Note: Fusco et al. present AGI, we desire AGR. AGR was calculated as exp (AGI).
	PHACOPIDA	Encrinuridae	† Avalanchurus lennoni (Early Silurian)	Body size (protaspid)	1.207																					Fusco, G., Garland, T. J, Hunt, G. & Hughes, N. C. Developmental trait evolution in trilobites. Evolution 66, 314–329 (2012). (Table S1) Note: Fusco et al. present AGI, we desire AGR. AGR was calculated as exp (AGI).
	PHACOPIDA	Encrinuridae	† Avalanchurus lennoni (Early Silurian)	Cephalon size (meraspid)	1.253																					Fusco, G., Garland, T. J, Hunt, G. & Hughes, N. C. Developmental trait evolution in trilobites. Evolution 66, 314–329 (2012). (Table S1) Note: Fusco et al. present AGI, we desire AGR. AGR was calculated as exp (AGI).
	PHACOPIDA	Encrinuridae	† Physemataspis insularis (Late Ord.)	Body size (protaspid)	1.33																					Fusco, G., Garland, T. J, Hunt, G. & Hughes, N. C. Developmental trait evolution in trilobites. Evolution 66, 314–329 (2012). (Table S1) Note: Fusco et al. present AGI, we desire AGR. AGR was calculated as exp (AGI).
	PHACOPIDA	Encrinuridae	† Cybelurus halo (Early-Mid. Ord.)	Body size (phaseuls & protaspid)	1.6315	1.804	1.459																	1.459	1.804	Fusco, G., Garland, T. J, Hunt, G. & Hughes, N. C. Developmental trait evolution in trilobites. Evolution 66, 314–329 (2012). (Table S1) Note: Fusco et al. present AGI, we desire AGR. AGR was calculated as exp (AGI).
	PHACOPIDA	Encrinuridae	† Lyrapyge ebriosus (Early-Mid. Ord.)	Body size (phaseuls & protaspid)	1.439	1.634	1.244																	1.244	1.634	Fusco, G., Garland, T. J, Hunt, G. & Hughes, N. C. Developmental trait evolution in trilobites. Evolution 66, 314–329 (2012). (Table S1) Note: Fusco et al. present AGI, we desire AGR. AGR was calculated as exp (AGI).
	PHACOPIDA	Pliomeridae	† Rossaspis pliomeris (Early Ord.)	Body size (protaspid)	1.306																					Fusco, G., Garland, T. J, Hunt, G. & Hughes, N. C. Developmental trait evolution in trilobites. Evolution 66, 314–329 (2012). (Table S1) Note: Fusco et al. present AGI, we desire AGR. AGR was calculated as exp (AGI).
	PHACOPIDA	Pliomeridae	† Tesselacauda depressa (Early Ord.)	Body size (protaspid)	1.345																					Fusco, G., Garland, T. J, Hunt, G. & Hughes, N. C. Developmental trait evolution in trilobites. Evolution 66, 314–329 (2012). (Table S1) Note: Fusco et al. present AGI, we desire AGR. AGR was calculated as exp (AGI).
	PHACOPIDA	Cheiruridae	† Ceraurinella chondra (Mid. Ord.)	Pygidium size (meraspid)	1.298																					Fusco, G., Garland, T. J, Hunt, G. & Hughes, N. C. Developmental trait evolution in trilobites. Evolution 66, 314–329 (2012). (Table S1) Note: Fusco et al. present AGI, we desire AGR. AGR was calculated as exp (AGI).
	PHACOPIDA	Pliomeridae	† Hinzteia plicamarginis (Early Ord.)	Pygidium size (meraspid)	1.078																					Fusco, G., Garland, T. J, Hunt, G. & Hughes, N. C. Developmental trait evolution in trilobites. Evolution 66, 314–329 (2012). (Table S1) Note: Fusco et al. present AGI, we desire AGR. AGR was calculated as exp (AGI).
	PHACOPIDA	Pliomeridae	† Protopliomerella contracta (Early Ord.)	Body size (protaspid)	1.305																					Fusco, G., Garland, T. J, Hunt, G. & Hughes, N. C. Developmental trait evolution in trilobites. Evolution 66, 314–329 (2012). (Table S1) Note: Fusco et al. present AGI, we desire AGR. AGR was calculated as exp (AGI).
	PHACOPIDA	Pliomeridae	† Pseudocybele nasuta (Early Ord.)	Body size (protaspid)	1.332																					Fusco, G., Garland, T. J, Hunt, G. & Hughes, N. C. Developmental trait evolution in trilobites. Evolution 66, 314–329 (2012). (Table S1) Note: Fusco et al. present AGI, we desire AGR. AGR was calculated as exp (AGI).
	PHACOPIDA	Pterygometopidae	† Nephranops incisus incisus (Late Dev.)	Body size (protaspid)	1.09																					Fusco, G., Garland, T. J, Hunt, G. & Hughes, N. C. Developmental trait evolution in trilobites. Evolution 66, 314–329 (2012). (Table S1) Note: Fusco et al. present AGI, we desire AGR. AGR was calculated as exp (AGI).
	PHACOPIDA	Pterygometopidae	† Nephranops incisus incisus (Late Dev.)	Pygidum size (meraspid)	1.165																					Fusco, G., Garland, T. J, Hunt, G. & Hughes, N. C. Developmental trait evolution in trilobites. Evolution 66, 314–329 (2012). (Table S1) Note: Fusco et al. present AGI, we desire AGR. AGR was calculated as exp (AGI).
	PHACOPIDA	Phacopidae	† Eldredgeops milleri (Mid. Dev.)	Cephalon size (holaspid)	1.254																					Fusco, G., Garland, T. J, Hunt, G. & Hughes, N. C. Developmental trait evolution in trilobites. Evolution 66, 314–329 (2012). (Table S1) Note: Fusco et al. present AGI, we desire AGR. AGR was calculated as exp (AGI).
	PHACOPIDA	Phacopidae	† Weyerites ensae (Late Dev.)	Cephalon size (meraspid)	1.268																					Fusco, G., Garland, T. J, Hunt, G. & Hughes, N. C. Developmental trait evolution in trilobites. Evolution 66, 314–329 (2012). (Table S1) Note: Fusco et al. present AGI, we desire AGR. AGR was calculated as exp (AGI).
	PHACOPIDA	Phacopidae	† Weyerites ensae (Late Dev.)	Pygidium size (meraspid)	1.114																					Fusco, G., Garland, T. J, Hunt, G. & Hughes, N. C. Developmental trait evolution in trilobites. Evolution 66, 314–329 (2012). (Table S1) Note: Fusco et al. present AGI, we desire AGR. AGR was calculated as exp (AGI).
	PHACOPIDA	Phacopidae	† Trimerocephalus lelievrei (Late Dev.)	Cephalon size (meraspid & holaspid)	1.56	1.828	1.292																	1.292	1.828	Fusco, G., Garland, T. J, Hunt, G. & Hughes, N. C. Developmental trait evolution in trilobites. Evolution 66, 314–329 (2012). (Table S1) Note: Fusco et al. present AGI, we desire AGR. AGR was calculated as exp (AGI).
	PHACOPIDA	Phacopidae	† Trimerocephalus lelievrei (Late Dev.)	Pygidium size (meraspid & holaspid)	1.6005	1.868	1.333																	1.333	1.868	Fusco, G., Garland, T. J, Hunt, G. & Hughes, N. C. Developmental trait evolution in trilobites. Evolution 66, 314–329 (2012). (Table S1) Note: Fusco et al. present AGI, we desire AGR. AGR was calculated as exp (AGI).
	PHACOPIDA	Phacopidae	† Trimerocephalus dianopsoides (Late Dev.)	Cephalon size (meraspid)	1.132																					Fusco, G., Garland, T. J, Hunt, G. & Hughes, N. C. Developmental trait evolution in trilobites. Evolution 66, 314–329 (2012). (Table S1) Note: Fusco et al. present AGI, we desire AGR. AGR was calculated as exp (AGI).
	PHACOPIDA	Phacopidae	† Trimerocephalus dianopsoides (Late Dev.)	Pygidium size (meraspid)	1.061																					Fusco, G., Garland, T. J, Hunt, G. & Hughes, N. C. Developmental trait evolution in trilobites. Evolution 66, 314–329 (2012). (Table S1) Note: Fusco et al. present AGI, we desire AGR. AGR was calculated as exp (AGI).
	PROETIDA	Proetidae	† Drevermannia richteri (Late Dev.)	Body size (protaspid)	1.643																					Fusco, G., Garland, T. J, Hunt, G. & Hughes, N. C. Developmental trait evolution in trilobites. Evolution 66, 314–329 (2012). (Table S1) Note: Fusco et al. present AGI, we desire AGR. AGR was calculated as exp (AGI).
	PROETIDA	Proetidae	† Osmolskabole prima (Late Dev.)	Body size (protaspid)	1.701																					Fusco, G., Garland, T. J, Hunt, G. & Hughes, N. C. Developmental trait evolution in trilobites. Evolution 66, 314–329 (2012). (Table S1) Note: Fusco et al. present AGI, we desire AGR. AGR was calculated as exp (AGI).
	PROETIDA	Tropidocoryphidae	† Stenoblepharum astinii (Late Ord.)	Body size (protaspid)	1.412																					Fusco, G., Garland, T. J, Hunt, G. & Hughes, N. C. Developmental trait evolution in trilobites. Evolution 66, 314–329 (2012). (Table S1) Note: Fusco et al. present AGI, we desire AGR. AGR was calculated as exp (AGI).
	PROETIDA	Proetidae	† Decoroproetus beecheri (Late Ord.)	Body size (protaspid)	1.082																					Fusco, G., Garland, T. J, Hunt, G. & Hughes, N. C. Developmental trait evolution in trilobites. Evolution 66, 314–329 (2012). (Table S1) Note: Fusco et al. present AGI, we desire AGR. AGR was calculated as exp (AGI).
	PROETIDA	Proetidae	† Proetid A (Early Ord.)	Body size (protaspid)	1.449																					Fusco, G., Garland, T. J, Hunt, G. & Hughes, N. C. Developmental trait evolution in trilobites. Evolution 66, 314–329 (2012). (Table S1) Note: Fusco et al. present AGI, we desire AGR. AGR was calculated as exp (AGI).
	PROETIDA	Aulacopleuridae	† Aulacopleura konincki (Early Silurian)	Cephalon size (meraspid)	1.093																					Fusco, G., Garland, T. J, Hunt, G. & Hughes, N. C. Developmental trait evolution in trilobites. Evolution 66, 314–329 (2012). (Table S1) Note: Fusco et al. present AGI, we desire AGR. AGR was calculated as exp (AGI).
	PROETIDA	Aulacopleuridae	† Aulacopleura konincki (Early Silurian)	Pygidium size (meraspid)	1.031																					Fusco, G., Garland, T. J, Hunt, G. & Hughes, N. C. Developmental trait evolution in trilobites. Evolution 66, 314–329 (2012). (Table S1) Note: Fusco et al. present AGI, we desire AGR. AGR was calculated as exp (AGI).
	PROETIDA	Scharyiidae	† Lasarchopyge benedettoi (Late Ord.)	Body size (protaspid)	1.263																					Fusco, G., Garland, T. J, Hunt, G. & Hughes, N. C. Developmental trait evolution in trilobites. Evolution 66, 314–329 (2012). (Table S1) Note: Fusco et al. present AGI, we desire AGR. AGR was calculated as exp (AGI).
	PROETIDA	Scharyiidae	† Scharyia micropyga (Late Silurian)	Body size (protaspid)	1.123																					Fusco, G., Garland, T. J, Hunt, G. & Hughes, N. C. Developmental trait evolution in trilobites. Evolution 66, 314–329 (2012). (Table S1) Note: Fusco et al. present AGI, we desire AGR. AGR was calculated as exp (AGI).
	PROETIDA	Scharyiidae	† Scharyia micropyga (Late Silurian)	Pygidium size (meraspid)	1.067																					Fusco, G., Garland, T. J, Hunt, G. & Hughes, N. C. Developmental trait evolution in trilobites. Evolution 66, 314–329 (2012). (Table S1) Note: Fusco et al. present AGI, we desire AGR. AGR was calculated as exp (AGI).
	PROETIDA	Bathyuridae	† Licnocephala cavigladius (Early Ord.)	Body size (protaspid)	1.28																					Fusco, G., Garland, T. J, Hunt, G. & Hughes, N. C. Developmental trait evolution in trilobites. Evolution 66, 314–329 (2012). (Table S1) Note: Fusco et al. present AGI, we desire AGR. AGR was calculated as exp (AGI).
	PROETIDA	Telephinidae	† Telephina problematica (Late Ord.)	Body size (protaspid)	1.256																					Fusco, G., Garland, T. J, Hunt, G. & Hughes, N. C. Developmental trait evolution in trilobites. Evolution 66, 314–329 (2012). (Table S1) Note: Fusco et al. present AGI, we desire AGR. AGR was calculated as exp (AGI).
	PROETIDA	Dimeropygidae	† Dimeropyge virginiensis (Mid. Ord.)	Body size (protaspid)	1.133																					Fusco, G., Garland, T. J, Hunt, G. & Hughes, N. C. Developmental trait evolution in trilobites. Evolution 66, 314–329 (2012). (Table S1) Note: Fusco et al. present AGI, we desire AGR. AGR was calculated as exp (AGI).
	PROETIDA	Dimeropygidae	† Dimeropyge speyeri (Mid. Ord.)	Body size (protaspid)	1.296																					Fusco, G., Garland, T. J, Hunt, G. & Hughes, N. C. Developmental trait evolution in trilobites. Evolution 66, 314–329 (2012). (Table S1) Note: Fusco et al. present AGI, we desire AGR. AGR was calculated as exp (AGI).
	PROETIDA	Dimeropygidae	† Dimeropyge speyeri (Mid. Ord.)	Cephalon size (meraspid)	1.155																					Fusco, G., Garland, T. J, Hunt, G. & Hughes, N. C. Developmental trait evolution in trilobites. Evolution 66, 314–329 (2012). (Table S1) Note: Fusco et al. present AGI, we desire AGR. AGR was calculated as exp (AGI).
	PTYCHOPARIIDA	Ptychoparidae	† Piochaspis sellata (Mid. Cam.)	Cephalic lengths	1.31	1.3	1.35	1.28	1.29															1.19	1.45	Hunt, G. & Chapman, R. E. Evaluating hypotheses of instar-grouping in arthropods: a maximum likelihood approach. Paleobiology 27, 466-484 (2001).
	PTYCHOPARIIDA	Lonchocephalidae	† Glaphyraspis parva (Late Cam.)	Body size (protaspid)	1.141																					Fusco, G., Garland, T. J, Hunt, G. & Hughes, N. C. Developmental trait evolution in trilobites. Evolution 66, 314–329 (2012). (Table S1) Note: Fusco et al. present AGI, we desire AGR. AGR was calculated as exp (AGI).
	PTYCHOPARIIDA	Menomoniidae	† Bolaspidella housensis (Mid. Cam.)	Body size (protaspid)	1.198																					Fusco, G., Garland, T. J, Hunt, G. & Hughes, N. C. Developmental trait evolution in trilobites. Evolution 66, 314–329 (2012). (Table S1) Note: Fusco et al. present AGI, we desire AGR. AGR was calculated as exp (AGI).
	PTYCHOPARIIDA	Ptychopariidae	† Piochaspsis packi (Mid. Cam.)	Cephalon size (holaspid)	1.304																					Fusco, G., Garland, T. J, Hunt, G. & Hughes, N. C. Developmental trait evolution in trilobites. Evolution 66, 314–329 (2012). (Table S1) Note: Fusco et al. present AGI, we desire AGR. AGR was calculated as exp (AGI).
	PTYCHOPARIIDA	Shumardiidae	† Shumardia salopiensis (Early Ord.)	Cephalon size (meraspid & holaspid)	1.5375	1.231	1.844																	1.231	1.844	Fusco, G., Garland, T. J, Hunt, G. & Hughes, N. C. Developmental trait evolution in trilobites. Evolution 66, 314–329 (2012). (Table S1) Note: Fusco et al. present AGI, we desire AGR. AGR was calculated as exp (AGI).
	PTYCHOPARIIDA	Shumardiidae	† Shumardia salopiensis (Early Ord.)	Pygidium size (meraspid)	1.679	1.143	2.215																	1.143	2.215	Fusco, G., Garland, T. J, Hunt, G. & Hughes, N. C. Developmental trait evolution in trilobites. Evolution 66, 314–329 (2012). (Table S1) Note: Fusco et al. present AGI, we desire AGR. AGR was calculated as exp (AGI).
	PTYCHOPARIIDA	Olenidae	† Peltura scarabaeoides westergaardi (Late Cam.)	Cephalon size (meraspid)	1.137																					Fusco, G., Garland, T. J, Hunt, G. & Hughes, N. C. Developmental trait evolution in trilobites. Evolution 66, 314–329 (2012). (Table S1) Note: Fusco et al. present AGI, we desire AGR. AGR was calculated as exp (AGI).
	PTYCHOPARIIDA	Olenidae	† Ctenopyge angusta (Late Cam.)	Cephalon size (meraspid)	1.254																					Fusco, G., Garland, T. J, Hunt, G. & Hughes, N. C. Developmental trait evolution in trilobites. Evolution 66, 314–329 (2012). (Table S1) Note: Fusco et al. present AGI, we desire AGR. AGR was calculated as exp (AGI).
	PTYCHOPARIIDA	Olenidae	† Ctenopyge gracilis (Late Cam.)	Cephalon size (meraspid)	1.392																					Fusco, G., Garland, T. J, Hunt, G. & Hughes, N. C. Developmental trait evolution in trilobites. Evolution 66, 314–329 (2012). (Table S1) Note: Fusco et al. present AGI, we desire AGR. AGR was calculated as exp (AGI).
	PTYCHOPARIIDA	Olenidae	† Ctenopyge ceciliae (Late Cam.)	Cephalon size (meraspid & holaspid)	1.2965	1.346	1.247																	1.247	1.346	Fusco, G., Garland, T. J, Hunt, G. & Hughes, N. C. Developmental trait evolution in trilobites. Evolution 66, 314–329 (2012). (Table S1) Note: Fusco et al. present AGI, we desire AGR. AGR was calculated as exp (AGI).
	PTYCHOPARIIDA	Olenidae	† Ctenopyge ceciliae (Late Cam.)	Pygidium size (meraspid & holaspid)	1.235	1.25	1.22																	1.22	1.25	Fusco, G., Garland, T. J, Hunt, G. & Hughes, N. C. Developmental trait evolution in trilobites. Evolution 66, 314–329 (2012). (Table S1) Note: Fusco et al. present AGI, we desire AGR. AGR was calculated as exp (AGI).
	PTYCHOPARIIDA	Olenidae	† Leptoplastides salteri (Early Ord.)	Cephalon size (meraspid)	1.148																					Fusco, G., Garland, T. J, Hunt, G. & Hughes, N. C. Developmental trait evolution in trilobites. Evolution 66, 314–329 (2012). (Table S1) Note: Fusco et al. present AGI, we desire AGR. AGR was calculated as exp (AGI).
	PTYCHOPARIIDA	Olenidae	† Leptoplastides salteri (Early Ord.)	Pygidium size (meraspid)	1.073																					Fusco, G., Garland, T. J, Hunt, G. & Hughes, N. C. Developmental trait evolution in trilobites. Evolution 66, 314–329 (2012). (Table S1) Note: Fusco et al. present AGI, we desire AGR. AGR was calculated as exp (AGI).
	PTYCHOPARIIDA	Hystricuridae	† Hyperbolochilus cf marginauctum (Early Ord.)	Body size (protaspid)	1.443																					Fusco, G., Garland, T. J, Hunt, G. & Hughes, N. C. Developmental trait evolution in trilobites. Evolution 66, 314–329 (2012). (Table S1) Note: Fusco et al. present AGI, we desire AGR. AGR was calculated as exp (AGI).
	PTYCHOPARIIDA	Hystricuridae	† Paraplethopeltis n sp A (Early Ord.)	Body size (protaspid)	1.415																					Fusco, G., Garland, T. J, Hunt, G. & Hughes, N. C. Developmental trait evolution in trilobites. Evolution 66, 314–329 (2012). (Table S1) Note: Fusco et al. present AGI, we desire AGR. AGR was calculated as exp (AGI).
	REDLICHIIDA	Olenellidae	† Olenellus fowleri (Early Cam.)	Cephalon size (meraspid)	1.13																					Fusco, G., Garland, T. J, Hunt, G. & Hughes, N. C. Developmental trait evolution in trilobites. Evolution 66, 314–329 (2012). (Table S1) Note: Fusco et al. present AGI, we desire AGR. AGR was calculated as exp (AGI).
	REDLICHIIDA	Olenellidae	† Olenellus puertoblancoensis (Early Cam.)	Cephalon size (meraspid)	1.17																					Fusco, G., Garland, T. J, Hunt, G. & Hughes, N. C. Developmental trait evolution in trilobites. Evolution 66, 314–329 (2012). (Table S1) Note: Fusco et al. present AGI, we desire AGR. AGR was calculated as exp (AGI).
	REDLICHIIDA	Olenellidae	† Nephrolenellus multinodus (Early Cam.)	Cephalon size (meraspid)	1.15																					Fusco, G., Garland, T. J, Hunt, G. & Hughes, N. C. Developmental trait evolution in trilobites. Evolution 66, 314–329 (2012). (Table S1) Note: Fusco et al. present AGI, we desire AGR. AGR was calculated as exp (AGI).
	*, only larvae, ** juvenile, *** pupa
	The growth ratio of instar (ni) is defined as size of current instar (ni) divided by size of the previous instar (ni –1 )
	LF, low food treatment; MF, medium food treatment; HF, high food treatment.
	Dagger (†) to the left indicates fossil species.
