# Supplementary material for: Rapid growth in a large Cambrian apex predator
Source: Natl Sci Rev. 2023 Nov 3;11(3):nwad284. doi: 10.1093/nsr/nwad284 (PMC10833464; doi:10.1093/nsr/nwad284)
Supplement: nwad284_Supplemental_Files [file nwad284_supplemental_files.zip › Dataset S6_MixtureModel_Amplectobelua_ontogeny.R]

library(mixtools)

##example from Benaglia et al. 2009 JSS https://www.jstatsoft.org/index.php/jss/article/view/v032i06/v32i06.pdf
attach(faithful)
wait1 <- normalmixEM(waiting, lambda = .5, mu = c(55,80), sigma = 5)
plot(wait1, density = TRUE, cex.lab = 1.5, cex.main = 1.5, main2 = "Time between Old Faithful eruptions", xlab2 = "Minutes")
wait1[c("lambda","mu","sigma")]
summary(wait1)


### adaptation of example by SP for data collected from Amplectobelua symbrachiata
#step 1: import data from csv
#office
setwd("E:/Palaeotology/PAPERS/my works/Ontogeny of Amplectobelua/submit/NSR/R1")

#read in data
Amplectobelua<- read.csv('Dataset S4_ClCh_Amplectobelua.csv', header = TRUE)
#check that reading in the data has worked
Amplectobelua$Specimen
Amplectobelua$Cl

###before mixture model analysis, plot Ch vs Cl
plot(Amplectobelua$Ch, Amplectobelua$Cl)

##mixture model EM method, 2 distributions
AmplectobeluaClEM<- normalmixEM(Amplectobelua$Cl, lambda = .1, mu = c(1.5,6.5), sigma = 1)
##2 plots showing distributions overlain on clusters
plot(AmplectobeluaClEM, density = TRUE, cex.lab = 1.5, cex.main = 1.5, main2 = "Amplectobelua", xlab2 = "Cl")
#summarize
summary(AmplectobeluaClEM)


##mixture model EM method, 3 distributions
AmplectobeluaClEM3<- normalmixEM(Amplectobelua$Cl, lambda = .1, mu = c(1.5,6.5,13), sigma = 1)
##2 plots showing distributions overlain on clusters
plot(AmplectobeluaClEM3, density = TRUE, cex.lab = 1.5, cex.main = 1.5, main2 = "Amplectobelua", xlab2 = "Cl")
#summarize
summary(AmplectobeluaClEM3)

##mixture model EM method, 4 distributions
AmplectobeluaClEM4<- normalmixEM(Amplectobelua$Cl, lambda = .1, mu = c(1.5,5,9,13), sigma = 1)
##2 plots showing distributions overlain on clusters
plot(AmplectobeluaClEM4, density = TRUE, cex.lab = 1.5, cex.main = 1.5, main2 = "Amplectobelua", xlab2 = "Cl")
#summarize
summary(AmplectobeluaClEM4)

##mixture model EM method, 5 distributions
AmplectobeluaClEM5<- normalmixEM(Amplectobelua$Cl, lambda = .1, mu = c(1.5,5,7,9,13), sigma = 1)
##2 plots showing distributions overlain on clusters
plot(AmplectobeluaClEM5, density = TRUE, cex.lab = 1.5, cex.main = 1.5, main2 = "Amplectobelua", xlab2 = "Cl")
#summarize
summary(AmplectobeluaClEM5)

#do the same but for Ch ###3 groups preferred for Ch. #as data comes from same appendages, use the 3 groups going forwards
AmplectobeluaChEM2<- normalmixEM(Amplectobelua$Ch, lambda = 1, mu = c(.25,1.9), sigma = 1)
#summarize
summary(AmplectobeluaChEM2)

#3 distributions
AmplectobeluaChEM3<- normalmixEM(Amplectobelua$Ch, lambda = 1, mu = c(.25,.5,1.9), sigma = 1)
#plot
plot(AmplectobeluaChEM3, density = TRUE, cex.lab = 1.5, cex.main = 1.5, main2 = "Amplectobelua", xlab2 = "Ch")
#summarize
summary(AmplectobeluaChEM3)

#4 distributions
AmplectobeluaChEM4<- normalmixEM(Amplectobelua$Ch, lambda = 1, mu = c(.25,.5,1.5,1.9), sigma = 1)
#plot
plot(AmplectobeluaChEM4, density = TRUE, cex.lab = 1.5, cex.main = 1.5, main2 = "Amplectobelua", xlab2 = "Ch")
#summarize
summary(AmplectobeluaChEM4)
#same log likelihood and overlap of means as above, so stop at 3

#5 distributions
AmplectobeluaChEM5<- normalmixEM(Amplectobelua$Ch, lambda = 1, mu = c(.25,.5,1.25,1.5,1.9), sigma = 1)
#plot
plot(AmplectobeluaChEM5, density = TRUE, cex.lab = 1.5, cex.main = 1.5, main2 = "Amplectobelua", xlab2 = "Ch")
#summarize
summary(AmplectobeluaChEM5)
#recovers 4 different distributions with one double

###note that even if take some of these that break down data into more distributions, the ratio between the means of Comp1 and the next Comp remains >3
##so still need rapid growth and/or large growth ratio

##draw lines on xy scatter of Cl vs Ch
## visualising both together lends more support to hypothesis that there are 3 groupings not 4
## Ch data vital for determining this - would not have been able to distinguish based on Cl alone

plot(Amplectobelua$Ch, Amplectobelua$Cl)
abline(h=AmplectobeluaClEM3$mu[1], col = 'red')
abline(h=AmplectobeluaClEM3$mu[2], col = 'green')
abline(h=AmplectobeluaClEM3$mu[3], col = 'blue')

abline(v=AmplectobeluaChEM3$mu[1], col = 'red')
abline(v=AmplectobeluaChEM3$mu[2], col = 'green')
abline(v=AmplectobeluaChEM3$mu[3], col = 'blue')

#### tidy up and run analyses to make plots for 3 groups (for supplementary figure)
##mixture model EM method, 3 distributions # set number of breaks to be ~10
AmplectobeluaClEM3<- normalmixEM(Amplectobelua$Cl, lambda = 1, mu = c(1.5,6.5,13), sigma = 1)
plot(AmplectobeluaClEM3, density = TRUE, breaks = 10, cex.lab = 1.5, cex.main = 1.5, main2 = "Amplectobelua symbrachiata", xlab2 = "Claw length")
summary(AmplectobeluaClEM3)

AmplectobeluaChEM3<- normalmixEM(Amplectobelua$Ch, lambda = 1, mu = c(.25,1,2.2), sigma = 1)
plot(AmplectobeluaChEM3, density = TRUE, , breaks = 10, cex.lab = 1.5, cex.main = 1.5, main2 = "Amplectobelua symbrachiata", xlab2 = "Claw height")
summary(AmplectobeluaChEM3)


###check that apparent instars are not due to other factors, ie. that they can be recognised in specimens from a single site, and across sites

#nine localities in total: Chengjiang, Dahaiyan, Ercaicun, Erjie, Jianshan, Mafang, Sanjiezi, Tanglipo, Yunlongsi
AmpByLoc<-read.csv('Dataset S3_Data_by_locality.csv', header = TRUE)

#subset by locality
Chengjiang <- subset(AmpByLoc, Locality == "Chengjiang")
Dahaiyan <-subset(AmpByLoc, Locality == "Dahaiyan")
Ercaicun <- subset(AmpByLoc, Locality == "Ercaicun")
Erjie <-subset(AmpByLoc, Locality == "Erjie")
Jianshan <- subset(AmpByLoc, Locality == "Jianshan")
Mafang <-subset(AmpByLoc, Locality == "Mafang")
Sanjiezi <- subset(AmpByLoc, Locality == "Sanjiezi")
Tanglipo <-subset(AmpByLoc, Locality == "Tanglipo")
Yunlongsi <-subset(AmpByLoc, Locality == "Yunlongsi")

#most data points from Jianshan (135 observations), second most from Sanjiezi (42 observations), third is Mafang (19)
#check that if separated into 3 distributions that large growth ratio between 1 and 2 remains high
#use Cl data - range and absolute values are higher
#mixture model, three distributions
JianshanClEM3<- normalmixEM(Jianshan$CL, lambda = .1, mu = c(1.5,6.5,13), sigma = 1)
plot(JianshanClEM3, density = TRUE, cex.lab = 1.5, cex.main = 1.5, main2 = "Jianshan", xlab2 = "Cl")
summary(JianshanClEM3)

#mixture model, three distributions
SanjieziClEM3<- normalmixEM(Sanjiezi$CL, lambda = .1, mu = c(1.5,6.5,13), sigma = 1)
plot(SanjieziClEM3, density = TRUE, cex.lab = 1.5, cex.main = 1.5, main2 = "Sanjiezi", xlab2 = "Cl")
summary(SanjieziClEM3)

#mixture model, three distributions
MafangClEM3<-normalmixEM(Mafang$CL, lambda = .1, mu = c(1.5,6.5,13), sigma = 1)
plot(MafangClEM3, density = TRUE, cex.lab = 1.5, cex.main = 1.5, main2 = "Mafang", xlab2 = "Cl")
summary(MafangClEM3)

#means of Comp1 and Comp2 similar, Comp3 higher for Sanjiezi. Likely due to low number of large specimens in data set, so
#final peak most variable with smaller sample sizes
#Mafang sample quite small.

###are sample sizes large enough for this to work as a check?
#how about - plot xy with all sites as different colors
#step 1, make localities mean something for color
library(RColorBrewer)
#pal <- colorRampPalette(c("yellow","purple"))
#CPalette<-pal(9)

CPalette<-brewer.pal(9, 'Set1')


plot(AmpByLoc$CL, AmpByLoc$CH, bg = "black")
points(Chengjiang$CL, Chengjiang$CH, col = CPalette[1], pch = 19,cex = 1)
points(Dahaiyan$CL, Dahaiyan$CH, col = CPalette[2], pch = 19,cex = 1)
points(Ercaicun$CL, Ercaicun$CH, col = CPalette[3], pch = 19,cex = 1)
points(Erjie$CL, Erjie$CH, col = CPalette[4], pch = 19,cex = 1)
points(Jianshan$CL, Jianshan$CH, col = CPalette[5], pch = 19,cex = 1)
points(Mafang$CL, Mafang$CH, col = CPalette[6], pch = 19,cex = 1)
points(Sanjiezi$CL, Sanjiezi$CH, col = CPalette[7], pch = 19,cex = 1)
points(Tanglipo$CL, Tanglipo$CH, col = CPalette[8], pch = 19,cex = 1)
points(Yunlongsi$CL, Yunlongsi$CH, col = CPalette[9], pch = 19,cex = 1)

#visually, can see that smaller specimens are not all from 1 site - clustering is not due to specimens being from different localities
#how about a statistical test? First compare means and quartile ranges for groups with largest sample sizes (Jianshan, Sanjiezi)

summary(Jianshan)
summary(Sanjiezi)

#how about those with 10-20 specimens, Mafang, Erjie

summary(Erjie)
summary(Mafang)

#visualise on box and whisker plot. Notches - if notches do not overlap this is 'strong evidence' that medians differ
boxplot(Erjie$CL, Jianshan$CL, Mafang$CL, Sanjiezi$CL, notch = TRUE, names = c("Erjie", "Jianshan", "Mafang", "Sanjiezi"), ylab = 'Claw length' )
boxplot(Erjie$CH, Jianshan$CH, Mafang$CH, Sanjiezi$CH, notch = TRUE, names = c("Erjie", "Jianshan", "Mafang", "Sanjiezi"), ylab = 'Claw height' )
