# Supplementary material for: Rapid growth in a large Cambrian apex predator
Source: Natl Sci Rev. 2023 Nov 3;11(3):nwad284. doi: 10.1093/nsr/nwad284 (PMC10833464; doi:10.1093/nsr/nwad284)
Supplement: nwad284_Supplemental_Files [file nwad284_supplemental_files.zip › Dataset S7_PlottingGrowthData.R]

####plot data on size ratios between instars
#### data gathered by YW, cleaned by SP
#### plotting by SP

#set working directory
#setwd

#first, import data
GrowthData<-read.csv('Dataset S2_ComparativeGrowthData.csv', header = TRUE)

#check that it worked
hist(GrowthData$min)
hist(GrowthData$max)
hist(as.numeric(GrowthData$Mean))

#subset into different Orders
#first step, identify all the Orders

table(GrowthData$Order)

Agnostida<-subset(GrowthData, Order == 'AGNOSTIDA')
Anisoptera<-subset(GrowthData, Order == 'ANISOPTERA')
Arenae<-subset(GrowthData, Order == 'ARENAE')
Asaphida<-subset(GrowthData, Order == 'ASAPHIDA')
Blattaria<-subset(GrowthData, Order == 'BLATTARIA')
Calanoida<-subset(GrowthData, Order == 'CALANOIDA')
Callipodida<-subset(GrowthData, Order == 'CALLIPODIDA')
Coleoptera<-subset(GrowthData, Order == c('COLEOPTERA', 'COLEOPTERA '))
Corynexochida<-subset(GrowthData, Order == 'CORYNEXOCHIDA')
Cyclopoida<-subset(GrowthData, Order == 'CYCLOPOIDA')
Decapoda<-subset(GrowthData, Order == 'DECAPODA')
Dermaptera<-subset(GrowthData, Order == 'DERMAPTERA')
Diptera<-subset(GrowthData, Order == 'DIPTERA')
Glomerida<-subset(GrowthData, Order == 'GLOMERIDA')
Hymenoptera<-subset(GrowthData, Order == c('HYMENOPTERA', 'HYMENOPTERA '))
Julida<-subset(GrowthData, Order == 'JULIDA')
Lepidoptera<-subset(GrowthData, Order == 'LEPIDOPTERA')
Lichida<-subset(GrowthData, Order == 'LICHIDA')
Mecoptera<-subset(GrowthData, Order == 'MECOPTERA')
Myodocopida<-subset(GrowthData, Order == 'MYODOCOPIDA')
Neuroptera<-subset(GrowthData, Order == 'NEUROPTERA')
Notoptera<-subset(GrowthData, Order == 'NOTOPTERA')
Odonata<-subset(GrowthData, Order == 'ODONATA')
Orthoptera<-subset(GrowthData, Order == 'ORTHOPTERA')
Phacopida<-subset(GrowthData, Order == 'PHACOPIDA')
Phrhiraptera<-subset(GrowthData, Order == 'PHTHIRAPTERA')
Plecoptera<-subset(GrowthData, Order == 'PLECOPTERA')
Podocopida<-subset(GrowthData, Order == 'PODOCOPIDA')
Polydesmida<-subset(GrowthData, Order == 'POLYDESMIDA')
Proetida<-subset(GrowthData, Order == 'PROETIDA')
Ptychopariida<-subset(GrowthData, Order == 'PTYCHOPARIIDA')
Redlichiida<-subset(GrowthData, Order == 'REDLICHIIDA')
Spirobolida<-subset(GrowthData, Order == 'SPIROBOLIDA')
Spirostreptida<-subset(GrowthData, Order == 'SPIROSTREPTIDA')
Xiphosura<-subset(GrowthData, Order == 'XIPHOSURA')
Zygoptera<-subset(GrowthData, Order == 'ZYGOPTERA')

#boxplot

#plot data not counting Amplectobelua data
boxplot(GrowthData$max, GrowthData$min, as.numeric(GrowthData$Mean), names = c('max','min','mean'), ylab = 'size ratio')
#plot including Amplectobelua data
boxplot((c(GrowthData$max, 3.33, 3.43)), c(GrowthData$min, 1.48, 1.66), c(as.numeric(GrowthData$Mean), 2.495, 2.453), names = c('max','min','mean'), ylab = 'size ratio')
abline(h = 1.48)
abline(h=1.66)        

#find out how many in each subset (max, min, mean)
#length gives total length, summary gives NAs
length(GrowthData$max)
summary(GrowthData$max)
748-260

length(GrowthData$min)
summary(GrowthData$min)

length(GrowthData$Mean)
summary(GrowthData$Mean)
748-5
