# Supplementary material for: Rapid growth in a large Cambrian apex predator
Source: Natl Sci Rev. 2023 Nov 3;11(3):nwad284. doi: 10.1093/nsr/nwad284 (PMC10833464; doi:10.1093/nsr/nwad284)
Supplement: nwad284_Supplemental_Files [file nwad284_supplemental_files.zip › Dataset S8_SimulateDistributions.r]

###EM recovers 3 overlapping normal distributions. How reasonable is it to consider these as adjacent instars?
# need to consider transport- what would peaks from different mean sizes at different sites look like?
# need to consider rapid moulting/missing instars, is it possible to trick EM, and are the circumstances
# where EM is tricked reasonable?

library(ggplot2)
library(mixtools)

###consider compilations from different sites rather than instars
#need normal distributions with standard deviations, different numbers of specimens, and different means
site1<-rnorm(100, mean = 1.5, sd = 0.75)
site2<-rnorm(150, mean=7, sd = 1.5)
site3<-rnorm(50, mean=6, sd = 1)
site4<-rnorm(20, mean=12, sd = 3)
#combine all sites
allsites<-(c(site1, site2,site3, site4))
#make identifying site number
sitenumber<-c(rep('site1', length(site1)), rep('site2', length(site2)), rep('site3', length(site3)), rep('site4', length(site4)))
allsites_df<-data.frame(cbind(allsites,sitenumber))
#visualise these
allsites_plot<-ggplot(allsites_df, aes(x=as.numeric(allsites), fill = sitenumber)) + geom_histogram(color= 'black')
allsites_plot + theme_bw()
#so we can get multimodal peaks, but the distribution of sites is very different to what we have in the real world data


###write a function to reconstruct histograms of overlapping instars
##aim is to visualise how rapid moulting or different sized cohorts in A. symbrachiata might create
#the pattern observed (three peaks, first separated by 3.4, second by 1.7)

##
#things to consider:
#number of instars (n)
#growth ratio (Gr)- can assume is 1.5 as reviewer 2 asks for, or consider a 'missing' stage
#and an approximately constant growth ratio (square root of 3.4 is 1.8, so use this)
#consider different recruitment at each cohort
#or low number in a cohort as they have moulted through to next instar (N),
#and a survival ratio (Sv) - some will die leading to reduction in number of animals for later instars

#distribution of sizes at instar n (In):
#In = Gr^(n-1) * rnorm (Nn * Sv^(n-1), mean, sd)

mean1<-1.5 #mean size at instar 1
sd1<-0.5 #standard deviation at instar 1

#write a function for reconstructing each instar 
#note for this simplified function sd remains constant across instars
#survival ratio also constant between each instar stage
#a more refined model could consider these changing with size
#however, for the purposes of the question here (can we trick the EM model with varying N) these simplifications are ok.
InstarConstructor<-function(n, Gr, Sv){
  (Gr^(n-1))*(rnorm(N[n]*(Sv^(n-1)),mean1,sd1))
}
#set Gr and Sv and N #n is number recruited to each instar
###try to visualise each normal distribution separately
GR<-1.8
SV<-0.75
N<-c(100,100,10,100)

I1<-InstarConstructor(1,GR,SV)
I2<-InstarConstructor(2,GR,SV)
I3<-InstarConstructor(3,GR,SV)
I4<-InstarConstructor(4,GR,SV)
Iall<-c(I1, I2, I3, I4)
instarnumber<-c(rep('I1', length(I1)), rep('I2', length(I2)), rep('I3', length(I3)), rep('I4', length(I4)))
#check same length
length(Iall)/length(instarnumber)
#make into data frame for ggplotting
Iall_withinstar<-cbind(Iall, instarnumber)
Iall_df<-data.frame(Iall_withinstar[,1:2])

##now plot histograms for all the instars to see the same thing
instar_plot<-ggplot(Iall_df, aes(x=as.numeric(Iall), fill = instarnumber)) +geom_histogram(color = 'black')
instar_plot + theme_bw()

###now the question is, can we reconstruct trimodal distribution (as from EM algorithm) from data with different recruitment
#use mixtools library
#expectation minimization algorithm
IallEM<-normalmixEM(Iall, lambda = .1, mu = c(1.5,6.5), sigma = 1)
##2 plots showing distributions overlain on clusters
plot(IallEM, density = TRUE, cex.lab = 1.5, cex.main = 1.5, main2 = "Simulated Iall", xlab2 = "Size")
summary(IallEM)

#now make 3 normal distributions
IallEM3<-normalmixEM(Iall, lambda = .1, mu = c(1.5,6.5,13), sigma = 1)
plot(IallEM3, density = TRUE, cex.lab = 1.5, cex.main = 1.5, main2 = "Simulated Iall", xlab2 = "Size", breaks = 20)
summary(IallEM3)

#now make 4 normal distributions
IallEM4<-normalmixEM(Iall, lambda = .1, mu = c(1.5,3,6.5,13), sigma = 1)
plot(IallEM4, breaks = 20, density = TRUE, cex.lab = 1.5, cex.main = 1.5, main2 = "Simulated Iall", xlab2 = "Size")
summary(IallEM4)

#same log likelihood so revert to EM3
